# Supplementary material for: Estimating the value of point-of-care HPV testing in three low- and middle-income countries: a modeling study
Source: BMC Cancer. 2017 Nov 25;17:791. doi: 10.1186/s12885-017-3786-3 (PMC5702206; doi:10.1186/s12885-017-3786-3)
Supplement: Supplementary file 2 — Supplementary file_raw data. Raw data (model outputs) used for calculations in the published manuscript. (XLSX 104 kb) [file 12885_2017_3786_MOESM2_ESM.xlsx]

## Sheet: India
Parameter set	Screening strategy	LTFU	Total lifetime cost per woman (discounted)	Population life expectancy (discounted)	Lifetime risk of detected cervical cancer
1	No screening	NA	8.50009	27.7853	0.012093
2	No screening	NA	8.47061	27.7865	0.012354
3	No screening	NA	7.95527	27.7904	0.011813
4	No screening	NA	8.19896	27.7897	0.012053
5	No screening	NA	7.36403	27.7922	0.010122
6	No screening	NA	8.7372	27.7853	0.013208
7	No screening	NA	9.84444	27.7788	0.01475
8	No screening	NA	8.17796	27.7854	0.011181
9	No screening	NA	10.1689	27.778	0.015674
10	No screening	NA	9.30164	27.7835	0.014377
11	No screening	NA	8.16023	27.7885	0.011828
12	No screening	NA	9.11694	27.7859	0.014365
13	No screening	NA	7.79534	27.7911	0.011373
14	No screening	NA	8.72597	27.7872	0.013275
15	No screening	NA	9.81307	27.7795	0.015185
16	No screening	NA	8.25642	27.7899	0.012506
17	No screening	NA	7.71303	27.7896	0.010733
18	No screening	NA	10.2461	27.7771	0.016129
19	No screening	NA	8.41266	27.7891	0.013053
20	No screening	NA	8.01367	27.7904	0.011805
21	No screening	NA	8.7172	27.7866	0.013283
22	No screening	NA	9.78378	27.7799	0.014856
23	No screening	NA	8.25818	27.7882	0.012363
24	No screening	NA	8.34681	27.7886	0.012531
25	No screening	NA	9.80924	27.7828	0.015926
26	No screening	NA	8.53745	27.7894	0.01349
27	No screening	NA	9.53424	27.7847	0.015724
28	No screening	NA	8.67878	27.7851	0.012608
29	No screening	NA	8.02407	27.7914	0.012214
30	No screening	NA	10.0183	27.7802	0.015945
31	No screening	NA	9.95548	27.7794	0.015447
32	No screening	NA	12.5431	27.7649	0.020698
33	No screening	NA	7.6992	27.7926	0.011667
34	No screening	NA	8.12522	27.7903	0.0123
35	No screening	NA	8.33588	27.7873	0.011959
36	No screening	NA	8.22689	27.7899	0.012475
37	No screening	NA	9.79261	27.7806	0.01528
38	No screening	NA	9.25361	27.7834	0.014257
39	No screening	NA	9.59736	27.7796	0.014005
40	No screening	NA	8.3401	27.7845	0.01127
41	No screening	NA	8.44145	27.7895	0.01301
42	No screening	NA	7.52378	27.7932	0.011004
43	No screening	NA	8.85404	27.7877	0.013969
44	No screening	NA	10.4034	27.7777	0.01645
45	No screening	NA	7.95951	27.7887	0.011106
46	No screening	NA	9.1834	27.7838	0.014185
47	No screening	NA	10.3881	27.7761	0.016044
48	No screening	NA	7.05056	27.7936	0.009537
49	No screening	NA	10.1288	27.7796	0.016322
50	No screening	NA	9.00011	27.7867	0.01418
1	1-visit HPV	0.1	25.3491	27.8342	0.002504
2	1-visit HPV	0.1	26.9992	27.8285	0.005336
3	1-visit HPV	0.1	27.5156	27.8284	0.005179
4	1-visit HPV	0.1	26.5382	27.8317	0.004117
5	1-visit HPV	0.1	24.8061	27.8351	0.002222
6	1-visit HPV	0.1	27.7763	27.8329	0.003822
7	1-visit HPV	0.1	28.452	27.8268	0.005934
8	1-visit HPV	0.1	26.4131	27.8333	0.002601
9	1-visit HPV	0.1	27.8148	27.8295	0.005186
10	1-visit HPV	0.1	26.1697	27.83	0.005355
11	1-visit HPV	0.1	25.81	27.8322	0.003813
12	1-visit HPV	0.1	26.8461	27.8353	0.003318
13	1-visit HPV	0.1	27.398	27.829	0.005254
14	1-visit HPV	0.1	27.9809	27.828	0.006045
15	1-visit HPV	0.1	26.8249	27.8335	0.003616
16	1-visit HPV	0.1	27.0012	27.8329	0.003774
17	1-visit HPV	0.1	25.5656	27.835	0.002216
18	1-visit HPV	0.1	27.4457	27.833	0.004269
19	1-visit HPV	0.1	25.938	27.8359	0.00315
20	1-visit HPV	0.1	26.6201	27.8335	0.003386
21	1-visit HPV	0.1	28.1874	27.8313	0.004439
22	1-visit HPV	0.1	28.973	27.8265	0.006536
23	1-visit HPV	0.1	26.5357	27.8308	0.005229
24	1-visit HPV	0.1	27.4578	27.8335	0.003839
25	1-visit HPV	0.1	28.8248	27.8263	0.007679
26	1-visit HPV	0.1	27.6939	27.8309	0.005009
27	1-visit HPV	0.1	27.8889	27.8334	0.005032
28	1-visit HPV	0.1	27.6392	27.828	0.005296
29	1-visit HPV	0.1	27.0437	27.8311	0.005264
30	1-visit HPV	0.1	28.2923	27.8287	0.006104
31	1-visit HPV	0.1	28.3831	27.8308	0.004784
32	1-visit HPV	0.1	29.0977	27.8263	0.007323
33	1-visit HPV	0.1	25.9691	27.8345	0.003276
34	1-visit HPV	0.1	25.376	27.8352	0.003281
35	1-visit HPV	0.1	26.7004	27.8284	0.005317
36	1-visit HPV	0.1	26.9362	27.8328	0.004578
37	1-visit HPV	0.1	27.4441	27.8288	0.005994
38	1-visit HPV	0.1	27.3625	27.8299	0.006109
39	1-visit HPV	0.1	27.627	27.8285	0.005713
40	1-visit HPV	0.1	27.8828	27.8306	0.003112
41	1-visit HPV	0.1	28.0456	27.8292	0.005391
42	1-visit HPV	0.1	26.5277	27.8312	0.004326
43	1-visit HPV	0.1	27.968	27.8266	0.006638
44	1-visit HPV	0.1	29.7151	27.8266	0.006649
45	1-visit HPV	0.1	26.1976	27.8313	0.00387
46	1-visit HPV	0.1	27.6504	27.8331	0.004196
47	1-visit HPV	0.1	29.173	27.8261	0.006272
48	1-visit HPV	0.1	26.3289	27.834	0.002374
49	1-visit HPV	0.1	28.733	27.8272	0.007217
50	1-visit HPV	0.1	28.8663	27.8299	0.00529
1	2-visit HPV	0.1	27.7883	27.8325	0.002837
2	2-visit HPV	0.1	29.4292	27.8265	0.005732
3	2-visit HPV	0.1	29.8724	27.8264	0.005569
4	2-visit HPV	0.1	28.9555	27.8298	0.004493
5	2-visit HPV	0.1	27.2489	27.8334	0.002504
6	2-visit HPV	0.1	30.0703	27.831	0.004214
7	2-visit HPV	0.1	30.8382	27.8244	0.006409
8	2-visit HPV	0.1	28.7861	27.8313	0.002955
9	2-visit HPV	0.1	30.1941	27.8273	0.005625
10	2-visit HPV	0.1	28.6758	27.8281	0.005746
11	2-visit HPV	0.1	28.2653	27.8303	0.004168
12	2-visit HPV	0.1	29.1901	27.8336	0.003715
13	2-visit HPV	0.1	29.758	27.827	0.00563
14	2-visit HPV	0.1	30.3597	27.8257	0.006478
15	2-visit HPV	0.1	29.2092	27.8316	0.004042
16	2-visit HPV	0.1	29.3622	27.831	0.0042
17	2-visit HPV	0.1	27.9372	27.8334	0.002507
18	2-visit HPV	0.1	29.8177	27.8309	0.004714
19	2-visit HPV	0.1	28.3223	27.8343	0.003491
20	2-visit HPV	0.1	28.9709	27.8318	0.003752
21	2-visit HPV	0.1	30.4464	27.8293	0.00483
22	2-visit HPV	0.1	31.2928	27.8241	0.006968
23	2-visit HPV	0.1	28.9245	27.829	0.005543
24	2-visit HPV	0.1	29.7634	27.8316	0.004221
25	2-visit HPV	0.1	31.2044	27.8241	0.008158
26	2-visit HPV	0.1	29.9977	27.829	0.005413
27	2-visit HPV	0.1	30.2226	27.8315	0.005468
28	2-visit HPV	0.1	30.0143	27.8258	0.005684
29	2-visit HPV	0.1	29.4074	27.8291	0.005609
30	2-visit HPV	0.1	30.6517	27.8266	0.006549
31	2-visit HPV	0.1	30.6969	27.8288	0.005244
32	2-visit HPV	0.1	31.5298	27.8237	0.007896
33	2-visit HPV	0.1	28.3426	27.833	0.003603
34	2-visit HPV	0.1	27.8327	27.8336	0.003632
35	2-visit HPV	0.1	29.1263	27.8264	0.005651
36	2-visit HPV	0.1	29.2983	27.831	0.004934
37	2-visit HPV	0.1	29.8982	27.8266	0.006435
38	2-visit HPV	0.1	29.7667	27.8278	0.006485
39	2-visit HPV	0.1	30.0409	27.826	0.006139
40	2-visit HPV	0.1	30.1564	27.8284	0.003463
41	2-visit HPV	0.1	30.3556	27.8271	0.005797
42	2-visit HPV	0.1	28.9311	27.8292	0.004693
43	2-visit HPV	0.1	30.3529	27.8245	0.007081
44	2-visit HPV	0.1	32.0178	27.8241	0.007172
45	2-visit HPV	0.1	28.6416	27.8293	0.004238
46	2-visit HPV	0.1	29.979	27.8311	0.004607
47	2-visit HPV	0.1	31.4802	27.8238	0.006738
48	2-visit HPV	0.1	28.6234	27.8322	0.002652
49	2-visit HPV	0.1	31.074	27.8253	0.007647
50	2-visit HPV	0.1	31.1277	27.8277	0.005742
1	1-visit HPV	0.2	25.3303	27.8336	0.002532
2	1-visit HPV	0.2	27.0277	27.8275	0.005428
3	1-visit HPV	0.2	27.5232	27.8277	0.005237
4	1-visit HPV	0.2	26.5227	27.8312	0.004153
5	1-visit HPV	0.2	24.7882	27.8345	0.002235
6	1-visit HPV	0.2	27.7517	27.8324	0.00385
7	1-visit HPV	0.2	28.4519	27.826	0.006
8	1-visit HPV	0.2	26.391	27.8327	0.002614
9	1-visit HPV	0.2	27.791	27.8287	0.005222
10	1-visit HPV	0.2	26.1629	27.8295	0.0054
11	1-visit HPV	0.2	25.7993	27.8316	0.003847
12	1-visit HPV	0.2	26.8234	27.8348	0.003347
13	1-visit HPV	0.2	27.4157	27.8281	0.005303
14	1-visit HPV	0.2	28.0081	27.8272	0.006124
15	1-visit HPV	0.2	26.7815	27.833	0.003634
16	1-visit HPV	0.2	26.9838	27.8323	0.003811
17	1-visit HPV	0.2	25.5549	27.8343	0.00224
18	1-visit HPV	0.2	27.4147	27.8323	0.004292
19	1-visit HPV	0.2	25.9089	27.8355	0.003168
20	1-visit HPV	0.2	26.6015	27.833	0.003414
21	1-visit HPV	0.2	28.1451	27.8307	0.004449
22	1-visit HPV	0.2	28.9832	27.8255	0.006619
23	1-visit HPV	0.2	26.5453	27.8299	0.005282
24	1-visit HPV	0.2	27.4608	27.8328	0.003895
25	1-visit HPV	0.2	28.8246	27.8255	0.007733
26	1-visit HPV	0.2	27.6615	27.8303	0.005032
27	1-visit HPV	0.2	27.8603	27.8329	0.00506
28	1-visit HPV	0.2	27.639	27.8272	0.005352
29	1-visit HPV	0.2	27.0457	27.8302	0.005306
30	1-visit HPV	0.2	28.2672	27.8282	0.00614
31	1-visit HPV	0.2	28.3529	27.8302	0.004821
32	1-visit HPV	0.2	29.0784	27.8256	0.00738
33	1-visit HPV	0.2	25.9449	27.834	0.003295
34	1-visit HPV	0.2	25.3532	27.8348	0.003298
35	1-visit HPV	0.2	26.7255	27.8276	0.005378
36	1-visit HPV	0.2	26.9255	27.8322	0.004606
37	1-visit HPV	0.2	27.4467	27.8279	0.006051
38	1-visit HPV	0.2	27.3823	27.8289	0.006173
39	1-visit HPV	0.2	27.654	27.8274	0.005792
40	1-visit HPV	0.2	27.8598	27.8299	0.003137
41	1-visit HPV	0.2	28.0288	27.8285	0.005439
42	1-visit HPV	0.2	26.5342	27.8305	0.00438
43	1-visit HPV	0.2	27.9702	27.8259	0.006704
44	1-visit HPV	0.2	29.722	27.8259	0.006729
45	1-visit HPV	0.2	26.2036	27.8306	0.00392
46	1-visit HPV	0.2	27.6159	27.8326	0.004209
47	1-visit HPV	0.2	29.1785	27.8253	0.006351
48	1-visit HPV	0.2	26.3081	27.8334	0.002384
49	1-visit HPV	0.2	28.7157	27.8266	0.007261
50	1-visit HPV	0.2	28.8374	27.8294	0.005334
1	2-visit HPV	0.2	27.1036	27.8296	0.0033
2	2-visit HPV	0.2	28.7647	27.823	0.006281
3	2-visit HPV	0.2	29.0992	27.8232	0.00608
4	2-visit HPV	0.2	28.2221	27.827	0.004992
5	2-visit HPV	0.2	26.5536	27.8309	0.002891
6	2-visit HPV	0.2	29.2003	27.8281	0.004733
7	2-visit HPV	0.2	30.0934	27.8207	0.007035
8	2-visit HPV	0.2	28.0003	27.8283	0.003394
9	2-visit HPV	0.2	29.4414	27.8239	0.006203
10	2-visit HPV	0.2	28.0487	27.8251	0.006279
11	2-visit HPV	0.2	27.5943	27.8274	0.004651
12	2-visit HPV	0.2	28.4203	27.8306	0.004305
13	2-visit HPV	0.2	28.9828	27.8238	0.006086
14	2-visit HPV	0.2	29.5971	27.8224	0.007002
15	2-visit HPV	0.2	28.4656	27.8286	0.00462
16	2-visit HPV	0.2	28.5745	27.8281	0.004723
17	2-visit HPV	0.2	27.1856	27.8306	0.002915
18	2-visit HPV	0.2	29.0498	27.8276	0.005287
19	2-visit HPV	0.2	27.5601	27.8316	0.003964
20	2-visit HPV	0.2	28.1736	27.8288	0.004229
21	2-visit HPV	0.2	29.57	27.8265	0.005341
22	2-visit HPV	0.2	30.5059	27.8203	0.007587
23	2-visit HPV	0.2	28.2107	27.8258	0.006002
24	2-visit HPV	0.2	28.9742	27.8284	0.004784
25	2-visit HPV	0.2	30.4422	27.8207	0.008749
26	2-visit HPV	0.2	29.1613	27.8262	0.005932
27	2-visit HPV	0.2	29.3799	27.8285	0.006018
28	2-visit HPV	0.2	29.271	27.8225	0.006228
29	2-visit HPV	0.2	28.644	27.826	0.006072
30	2-visit HPV	0.2	29.8906	27.8235	0.007152
31	2-visit HPV	0.2	29.8699	27.8257	0.005831
32	2-visit HPV	0.2	30.8078	27.8201	0.008622
33	2-visit HPV	0.2	27.5929	27.8304	0.004062
34	2-visit HPV	0.2	27.1383	27.8311	0.00408
35	2-visit HPV	0.2	28.4374	27.8229	0.00612
36	2-visit HPV	0.2	28.5109	27.8283	0.005372
37	2-visit HPV	0.2	29.2056	27.8231	0.007011
38	2-visit HPV	0.2	29.0692	27.8242	0.007023
39	2-visit HPV	0.2	29.3591	27.8222	0.006718
40	2-visit HPV	0.2	29.3112	27.8251	0.003977
41	2-visit HPV	0.2	29.5173	27.8241	0.006315
42	2-visit HPV	0.2	28.194	27.8263	0.005158
43	2-visit HPV	0.2	29.6189	27.8215	0.007624
44	2-visit HPV	0.2	31.2151	27.8205	0.00788
45	2-visit HPV	0.2	27.9393	27.8261	0.004711
46	2-visit HPV	0.2	29.1588	27.828	0.005141
47	2-visit HPV	0.2	30.6921	27.8201	0.007387
48	2-visit HPV	0.2	27.7913	27.8295	0.003042
49	2-visit HPV	0.2	30.2812	27.8219	0.008227
50	2-visit HPV	0.2	30.2387	27.8248	0.006341
1	1-visit HPV	0.3	25.3165	27.8329	0.002561
2	1-visit HPV	0.3	27.0601	27.8267	0.00551
3	1-visit HPV	0.3	27.5418	27.8269	0.005301
4	1-visit HPV	0.3	26.5096	27.8304	0.004185
5	1-visit HPV	0.3	24.768	27.8339	0.002245
6	1-visit HPV	0.3	27.7347	27.8319	0.003871
7	1-visit HPV	0.3	28.4556	27.8252	0.006059
8	1-visit HPV	0.3	26.3727	27.8319	0.00263
9	1-visit HPV	0.3	27.7666	27.8281	0.005255
10	1-visit HPV	0.3	26.1521	27.8287	0.005433
11	1-visit HPV	0.3	25.8038	27.8308	0.003893
12	1-visit HPV	0.3	26.8086	27.8342	0.00338
13	1-visit HPV	0.3	27.4359	27.8273	0.005365
14	1-visit HPV	0.3	28.045	27.8264	0.006204
15	1-visit HPV	0.3	26.7572	27.8324	0.003662
16	1-visit HPV	0.3	26.9791	27.8316	0.003851
17	1-visit HPV	0.3	25.552	27.8336	0.002269
18	1-visit HPV	0.3	27.4039	27.8316	0.004331
19	1-visit HPV	0.3	25.8945	27.8349	0.0032
20	1-visit HPV	0.3	26.6013	27.8323	0.003456
21	1-visit HPV	0.3	28.1293	27.8301	0.004483
22	1-visit HPV	0.3	28.9974	27.8247	0.006685
23	1-visit HPV	0.3	26.5689	27.8292	0.00534
24	1-visit HPV	0.3	27.4759	27.832	0.003956
25	1-visit HPV	0.3	28.8497	27.8248	0.00782
26	1-visit HPV	0.3	27.6612	27.8297	0.005077
27	1-visit HPV	0.3	27.8405	27.8325	0.005086
28	1-visit HPV	0.3	27.6635	27.8263	0.005419
29	1-visit HPV	0.3	27.0649	27.8295	0.005362
30	1-visit HPV	0.3	28.2587	27.8274	0.006185
31	1-visit HPV	0.3	28.3394	27.8295	0.004863
32	1-visit HPV	0.3	29.0705	27.8249	0.007437
33	1-visit HPV	0.3	25.9286	27.8335	0.003312
34	1-visit HPV	0.3	25.3396	27.8343	0.003319
35	1-visit HPV	0.3	26.7674	27.8268	0.005453
36	1-visit HPV	0.3	26.9206	27.8316	0.004635
37	1-visit HPV	0.3	27.4668	27.8271	0.006118
38	1-visit HPV	0.3	27.4026	27.8281	0.006231
39	1-visit HPV	0.3	27.6962	27.8264	0.005882
40	1-visit HPV	0.3	27.8366	27.829	0.003153
41	1-visit HPV	0.3	28.0332	27.8278	0.005499
42	1-visit HPV	0.3	26.5521	27.8297	0.00444
43	1-visit HPV	0.3	27.9824	27.8253	0.006767
44	1-visit HPV	0.3	29.7305	27.8252	0.006795
45	1-visit HPV	0.3	26.2113	27.8297	0.003962
46	1-visit HPV	0.3	27.607	27.8319	0.004241
47	1-visit HPV	0.3	29.1851	27.8245	0.006416
48	1-visit HPV	0.3	26.2857	27.8325	0.002392
49	1-visit HPV	0.3	28.7142	27.8259	0.007312
50	1-visit HPV	0.3	28.8265	27.8288	0.005387
1	2-visit HPV	0.3	26.4905	27.826	0.003903
2	2-visit HPV	0.3	28.0925	27.8191	0.006844
3	2-visit HPV	0.3	28.3501	27.8196	0.006639
4	2-visit HPV	0.3	27.5411	27.8234	0.005568
5	2-visit HPV	0.3	25.9104	27.8275	0.003375
6	2-visit HPV	0.3	28.3808	27.8246	0.005338
7	2-visit HPV	0.3	29.3702	27.8167	0.007691
8	2-visit HPV	0.3	27.2821	27.8244	0.003957
9	2-visit HPV	0.3	28.777	27.8201	0.006922
10	2-visit HPV	0.3	27.4896	27.8214	0.006919
11	2-visit HPV	0.3	26.9554	27.8239	0.005203
12	2-visit HPV	0.3	27.7143	27.8271	0.005002
13	2-visit HPV	0.3	28.2245	27.8204	0.006582
14	2-visit HPV	0.3	28.8784	27.8189	0.007606
15	2-visit HPV	0.3	27.8049	27.8246	0.005354
16	2-visit HPV	0.3	27.8376	27.8245	0.005339
17	2-visit HPV	0.3	26.4975	27.8272	0.003434
18	2-visit HPV	0.3	28.3709	27.8236	0.006031
19	2-visit HPV	0.3	26.8773	27.8285	0.004567
20	2-visit HPV	0.3	27.4464	27.8255	0.004824
21	2-visit HPV	0.3	28.7462	27.8229	0.005985
22	2-visit HPV	0.3	29.787	27.8163	0.008273
23	2-visit HPV	0.3	27.5392	27.8225	0.006529
24	2-visit HPV	0.3	28.2139	27.8249	0.005414
25	2-visit HPV	0.3	29.7237	27.817	0.009408
26	2-visit HPV	0.3	28.3991	27.823	0.006568
27	2-visit HPV	0.3	28.6239	27.825	0.006718
28	2-visit HPV	0.3	28.5653	27.8184	0.00682
29	2-visit HPV	0.3	27.9104	27.8227	0.006577
30	2-visit HPV	0.3	29.1891	27.8197	0.007868
31	2-visit HPV	0.3	29.1206	27.8216	0.006547
32	2-visit HPV	0.3	30.2134	27.8153	0.00956
33	2-visit HPV	0.3	26.8772	27.8272	0.004586
34	2-visit HPV	0.3	26.5152	27.8277	0.004649
35	2-visit HPV	0.3	27.8262	27.8193	0.00669
36	2-visit HPV	0.3	27.7763	27.825	0.005911
37	2-visit HPV	0.3	28.6046	27.819	0.007722
38	2-visit HPV	0.3	28.3868	27.8206	0.00761
39	2-visit HPV	0.3	28.7234	27.818	0.007359
40	2-visit HPV	0.3	28.4766	27.8211	0.004527
41	2-visit HPV	0.3	28.7398	27.8206	0.006916
42	2-visit HPV	0.3	27.4951	27.823	0.005686
43	2-visit HPV	0.3	28.9029	27.8182	0.008228
44	2-visit HPV	0.3	30.448	27.8162	0.008658
45	2-visit HPV	0.3	27.2683	27.8225	0.005222
46	2-visit HPV	0.3	28.4007	27.8243	0.005793
47	2-visit HPV	0.3	29.9571	27.8157	0.008143
48	2-visit HPV	0.3	26.9934	27.8262	0.003501
49	2-visit HPV	0.3	29.5722	27.8181	0.008933
50	2-visit HPV	0.3	29.4268	27.8211	0.007055
1	1-visit HPV	0.4	25.2925	27.8322	0.002571
2	1-visit HPV	0.4	27.0784	27.8257	0.005577
3	1-visit HPV	0.4	27.5511	27.8261	0.005352
4	1-visit HPV	0.4	26.4938	27.8297	0.004209
5	1-visit HPV	0.4	24.7384	27.8332	0.002241
6	1-visit HPV	0.4	27.712	27.8313	0.003892
7	1-visit HPV	0.4	28.4703	27.8243	0.006129
8	1-visit HPV	0.4	26.3593	27.8312	0.002652
9	1-visit HPV	0.4	27.7518	27.8276	0.005292
10	1-visit HPV	0.4	26.1365	27.8281	0.005461
11	1-visit HPV	0.4	25.7897	27.8301	0.003919
12	1-visit HPV	0.4	26.7985	27.8337	0.003417
13	1-visit HPV	0.4	27.4561	27.8265	0.005425
14	1-visit HPV	0.4	28.0649	27.8256	0.006267
15	1-visit HPV	0.4	26.728	27.832	0.003682
16	1-visit HPV	0.4	26.9642	27.8309	0.003879
17	1-visit HPV	0.4	25.5253	27.8329	0.002269
18	1-visit HPV	0.4	27.3809	27.8311	0.004359
19	1-visit HPV	0.4	25.8726	27.8345	0.003224
20	1-visit HPV	0.4	26.5805	27.8318	0.003469
21	1-visit HPV	0.4	28.1207	27.8295	0.004522
22	1-visit HPV	0.4	29.0114	27.8238	0.006759
23	1-visit HPV	0.4	26.5778	27.8285	0.00539
24	1-visit HPV	0.4	27.4635	27.8313	0.003988
25	1-visit HPV	0.4	28.8728	27.8241	0.007897
26	1-visit HPV	0.4	27.6393	27.8292	0.005105
27	1-visit HPV	0.4	27.8209	27.832	0.005118
28	1-visit HPV	0.4	27.6626	27.8254	0.00546
29	1-visit HPV	0.4	27.0785	27.8287	0.00542
30	1-visit HPV	0.4	28.2448	27.8268	0.006224
31	1-visit HPV	0.4	28.3244	27.8289	0.004901
32	1-visit HPV	0.4	29.0518	27.8241	0.007481
33	1-visit HPV	0.4	25.9201	27.833	0.003342
34	1-visit HPV	0.4	25.324	27.8337	0.003337
35	1-visit HPV	0.4	26.8045	27.8259	0.005526
36	1-visit HPV	0.4	26.9006	27.831	0.004651
37	1-visit HPV	0.4	27.4718	27.8262	0.006172
38	1-visit HPV	0.4	27.4134	27.8273	0.006286
39	1-visit HPV	0.4	27.7356	27.8255	0.005974
40	1-visit HPV	0.4	27.8223	27.8283	0.003179
41	1-visit HPV	0.4	28.0201	27.8271	0.005532
42	1-visit HPV	0.4	26.563	27.829	0.004492
43	1-visit HPV	0.4	27.9861	27.8246	0.006824
44	1-visit HPV	0.4	29.7303	27.8243	0.006856
45	1-visit HPV	0.4	26.1978	27.8289	0.003988
46	1-visit HPV	0.4	27.5956	27.8313	0.004273
47	1-visit HPV	0.4	29.1888	27.8235	0.006473
48	1-visit HPV	0.4	26.2712	27.8319	0.002409
49	1-visit HPV	0.4	28.7053	27.8252	0.007354
50	1-visit HPV	0.4	28.8118	27.8282	0.005432
1	2-visit HPV	0.4	25.9032	27.8219	0.004545
2	2-visit HPV	0.4	27.4825	27.8149	0.007477
3	2-visit HPV	0.4	27.6413	27.8158	0.007223
4	2-visit HPV	0.4	26.8752	27.8196	0.006164
5	2-visit HPV	0.4	25.2622	27.8238	0.003878
6	2-visit HPV	0.4	27.6305	27.8205	0.006038
7	2-visit HPV	0.4	28.7286	27.8121	0.008446
8	2-visit HPV	0.4	26.5855	27.8204	0.004551
9	2-visit HPV	0.4	28.1623	27.8158	0.007717
10	2-visit HPV	0.4	26.9322	27.8175	0.007558
11	2-visit HPV	0.4	26.3521	27.8199	0.0058
12	2-visit HPV	0.4	27.0396	27.8233	0.005749
13	2-visit HPV	0.4	27.5172	27.8166	0.007125
14	2-visit HPV	0.4	28.1614	27.8149	0.008224
15	2-visit HPV	0.4	27.192	27.8204	0.006146
16	2-visit HPV	0.4	27.1412	27.8207	0.006013
17	2-visit HPV	0.4	25.8132	27.8235	0.003982
18	2-visit HPV	0.4	27.7446	27.8193	0.00688
19	2-visit HPV	0.4	26.2514	27.825	0.005262
20	2-visit HPV	0.4	26.7324	27.8218	0.005425
21	2-visit HPV	0.4	27.971	27.8191	0.006651
22	2-visit HPV	0.4	29.0847	27.8115	0.009007
23	2-visit HPV	0.4	26.9269	27.8183	0.007129
24	2-visit HPV	0.4	27.4524	27.8207	0.006068
25	2-visit HPV	0.4	29.0652	27.8127	0.010156
26	2-visit HPV	0.4	27.662	27.8194	0.007238
27	2-visit HPV	0.4	27.9219	27.8213	0.007496
28	2-visit HPV	0.4	27.8808	27.814	0.007449
29	2-visit HPV	0.4	27.2275	27.8187	0.007178
30	2-visit HPV	0.4	28.5025	27.8155	0.008617
31	2-visit HPV	0.4	28.4365	27.8172	0.007361
32	2-visit HPV	0.4	29.6757	27.8101	0.010582
33	2-visit HPV	0.4	26.2096	27.8237	0.005203
34	2-visit HPV	0.4	25.9102	27.8243	0.005237
35	2-visit HPV	0.4	27.2253	27.815	0.00728
36	2-visit HPV	0.4	27.0584	27.8211	0.006482
37	2-visit HPV	0.4	28.0251	27.8145	0.008466
38	2-visit HPV	0.4	27.7616	27.8162	0.008263
39	2-visit HPV	0.4	28.1379	27.8134	0.008106
40	2-visit HPV	0.4	27.6942	27.817	0.005139
41	2-visit HPV	0.4	27.9853	27.8169	0.007556
42	2-visit HPV	0.4	26.8135	27.8193	0.006249
43	2-visit HPV	0.4	28.2456	27.8142	0.008914
44	2-visit HPV	0.4	29.7271	27.8116	0.009508
45	2-visit HPV	0.4	26.5981	27.8188	0.005755
46	2-visit HPV	0.4	27.6745	27.8204	0.006508
47	2-visit HPV	0.4	29.2589	27.8111	0.008942
48	2-visit HPV	0.4	26.2449	27.8226	0.004036
49	2-visit HPV	0.4	28.9034	27.8138	0.009671
50	2-visit HPV	0.4	28.656	27.8172	0.007802
1	1-visit HPV	0.5	25.2542	27.8318	0.002563
2	1-visit HPV	0.5	27.081	27.8251	0.005622
3	1-visit HPV	0.5	27.5463	27.8255	0.005384
4	1-visit HPV	0.5	26.4822	27.8293	0.004236
5	1-visit HPV	0.5	24.7048	27.8328	0.002235
6	1-visit HPV	0.5	27.6843	27.8309	0.003904
7	1-visit HPV	0.5	28.4616	27.8235	0.006162
8	1-visit HPV	0.5	26.3322	27.8308	0.002664
9	1-visit HPV	0.5	27.7259	27.8271	0.005311
10	1-visit HPV	0.5	26.1223	27.8276	0.005479
11	1-visit HPV	0.5	25.7847	27.8296	0.00395
12	1-visit HPV	0.5	26.7808	27.8332	0.003438
13	1-visit HPV	0.5	27.4669	27.8258	0.005471
14	1-visit HPV	0.5	28.0776	27.8249	0.006317
15	1-visit HPV	0.5	26.6985	27.8316	0.003694
16	1-visit HPV	0.5	26.941	27.8305	0.003892
17	1-visit HPV	0.5	25.4921	27.8325	0.002265
18	1-visit HPV	0.5	27.3596	27.8305	0.004377
19	1-visit HPV	0.5	25.8484	27.8341	0.003238
20	1-visit HPV	0.5	26.5675	27.8313	0.003484
21	1-visit HPV	0.5	28.0928	27.829	0.004539
22	1-visit HPV	0.5	29.0052	27.8231	0.006801
23	1-visit HPV	0.5	26.5781	27.8278	0.005423
24	1-visit HPV	0.5	27.4468	27.8308	0.00401
25	1-visit HPV	0.5	28.8602	27.8234	0.007928
26	1-visit HPV	0.5	27.6136	27.8287	0.00512
27	1-visit HPV	0.5	27.7955	27.8316	0.005133
28	1-visit HPV	0.5	27.6511	27.8248	0.005484
29	1-visit HPV	0.5	27.0758	27.828	0.005451
30	1-visit HPV	0.5	28.2361	27.8263	0.006268
31	1-visit HPV	0.5	28.3012	27.8283	0.004924
32	1-visit HPV	0.5	29.0336	27.8236	0.007515
33	1-visit HPV	0.5	25.8954	27.8325	0.003353
34	1-visit HPV	0.5	25.3103	27.8333	0.003357
35	1-visit HPV	0.5	26.829	27.8252	0.005583
36	1-visit HPV	0.5	26.8823	27.8305	0.004668
37	1-visit HPV	0.5	27.455	27.8257	0.006199
38	1-visit HPV	0.5	27.4168	27.8266	0.006323
39	1-visit HPV	0.5	27.7478	27.8247	0.00603
40	1-visit HPV	0.5	27.7856	27.8277	0.003182
41	1-visit HPV	0.5	27.9994	27.8266	0.005558
42	1-visit HPV	0.5	26.5605	27.8284	0.004521
43	1-visit HPV	0.5	27.9746	27.8241	0.00686
44	1-visit HPV	0.5	29.7036	27.8237	0.006882
45	1-visit HPV	0.5	26.1902	27.8283	0.004012
46	1-visit HPV	0.5	27.578	27.8308	0.004293
47	1-visit HPV	0.5	29.1771	27.8229	0.006509
48	1-visit HPV	0.5	26.2476	27.8315	0.00242
49	1-visit HPV	0.5	28.6823	27.8246	0.007376
50	1-visit HPV	0.5	28.7782	27.8278	0.00545
1	2-visit HPV	0.5	25.3885	27.8175	0.005332
2	2-visit HPV	0.5	26.9095	27.8105	0.008173
3	2-visit HPV	0.5	26.9327	27.812	0.007839
4	2-visit HPV	0.5	26.2849	27.8156	0.006888
5	2-visit HPV	0.5	24.7119	27.82	0.004548
6	2-visit HPV	0.5	26.9283	27.8162	0.006848
7	2-visit HPV	0.5	28.1065	27.8072	0.009267
8	2-visit HPV	0.5	25.9819	27.816	0.005308
9	2-visit HPV	0.5	27.5736	27.8113	0.008609
10	2-visit HPV	0.5	26.4885	27.813	0.008386
11	2-visit HPV	0.5	25.8491	27.8157	0.006564
12	2-visit HPV	0.5	26.441	27.8188	0.00668
13	2-visit HPV	0.5	26.8052	27.8127	0.007703
14	2-visit HPV	0.5	27.5124	27.8107	0.008956
15	2-visit HPV	0.5	26.6576	27.8156	0.007104
16	2-visit HPV	0.5	26.4814	27.8168	0.00678
17	2-visit HPV	0.5	25.2074	27.8194	0.004701
18	2-visit HPV	0.5	27.1962	27.814	0.007882
19	2-visit HPV	0.5	25.6828	27.8207	0.006102
20	2-visit HPV	0.5	26.1026	27.8178	0.006177
21	2-visit HPV	0.5	27.2335	27.8151	0.007428
22	2-visit HPV	0.5	28.4004	27.807	0.009761
23	2-visit HPV	0.5	26.349	27.8141	0.007784
24	2-visit HPV	0.5	26.7586	27.8164	0.006818
25	2-visit HPV	0.5	28.3882	27.8083	0.01092
26	2-visit HPV	0.5	26.951	27.8156	0.007955
27	2-visit HPV	0.5	27.2506	27.8169	0.008377
28	2-visit HPV	0.5	27.2279	27.8098	0.008129
29	2-visit HPV	0.5	26.5903	27.8146	0.007846
30	2-visit HPV	0.5	27.8915	27.8108	0.009506
31	2-visit HPV	0.5	27.7922	27.8123	0.00827
32	2-visit HPV	0.5	29.2206	27.8043	0.011781
33	2-visit HPV	0.5	25.5802	27.8198	0.005899
34	2-visit HPV	0.5	25.3746	27.8201	0.005995
35	2-visit HPV	0.5	26.64	27.8109	0.007921
36	2-visit HPV	0.5	26.3959	27.8169	0.007147
37	2-visit HPV	0.5	27.4748	27.8098	0.009299
38	2-visit HPV	0.5	27.204	27.8117	0.009022
39	2-visit HPV	0.5	27.6143	27.8083	0.008939
40	2-visit HPV	0.5	26.939	27.8129	0.005844
41	2-visit HPV	0.5	27.2641	27.813	0.00826
42	2-visit HPV	0.5	26.1825	27.8154	0.00689
43	2-visit HPV	0.5	27.5736	27.8103	0.0096
44	2-visit HPV	0.5	28.9879	27.8069	0.010374
45	2-visit HPV	0.5	26.0506	27.8145	0.006451
46	2-visit HPV	0.5	27.0109	27.816	0.007355
47	2-visit HPV	0.5	28.6253	27.8064	0.00986
48	2-visit HPV	0.5	25.5547	27.8188	0.004683
49	2-visit HPV	0.5	28.286	27.8089	0.010513
50	2-visit HPV	0.5	27.8867	27.8131	0.008587
1	1-visit HPV	0.6	25.2393	27.8313	0.002577
2	1-visit HPV	0.6	27.0841	27.8245	0.005669
3	1-visit HPV	0.6	27.5482	27.8249	0.00542
4	1-visit HPV	0.6	26.4713	27.8287	0.004257
5	1-visit HPV	0.6	24.6874	27.8324	0.002241
6	1-visit HPV	0.6	27.6694	27.8304	0.003917
7	1-visit HPV	0.6	28.4705	27.8228	0.006215
8	1-visit HPV	0.6	26.3014	27.8303	0.002662
9	1-visit HPV	0.6	27.7097	27.8267	0.005335
10	1-visit HPV	0.6	26.127	27.827	0.005518
11	1-visit HPV	0.6	25.7819	27.829	0.003983
12	1-visit HPV	0.6	26.7698	27.8328	0.003461
13	1-visit HPV	0.6	27.4718	27.8252	0.005507
14	1-visit HPV	0.6	28.082	27.8243	0.006358
15	1-visit HPV	0.6	26.6778	27.8312	0.00371
16	1-visit HPV	0.6	26.9361	27.8299	0.003918
17	1-visit HPV	0.6	25.4807	27.832	0.002281
18	1-visit HPV	0.6	27.3453	27.8301	0.004402
19	1-visit HPV	0.6	25.8327	27.8338	0.003254
20	1-visit HPV	0.6	26.5576	27.8308	0.003503
21	1-visit HPV	0.6	28.0697	27.8286	0.004547
22	1-visit HPV	0.6	29.0125	27.8225	0.006851
23	1-visit HPV	0.6	26.5958	27.8271	0.005475
24	1-visit HPV	0.6	27.44	27.8302	0.004036
25	1-visit HPV	0.6	28.8635	27.8228	0.007977
26	1-visit HPV	0.6	27.6081	27.8283	0.005146
27	1-visit HPV	0.6	27.7743	27.8313	0.005147
28	1-visit HPV	0.6	27.6589	27.8239	0.00552
29	1-visit HPV	0.6	27.091	27.8274	0.005498
30	1-visit HPV	0.6	28.2151	27.8258	0.006285
31	1-visit HPV	0.6	28.2817	27.8278	0.004946
32	1-visit HPV	0.6	29.0243	27.823	0.007552
33	1-visit HPV	0.6	25.8862	27.8321	0.003376
34	1-visit HPV	0.6	25.2931	27.833	0.003374
35	1-visit HPV	0.6	26.8518	27.8245	0.005632
36	1-visit HPV	0.6	26.8758	27.83	0.00469
37	1-visit HPV	0.6	27.4673	27.8251	0.006247
38	1-visit HPV	0.6	27.4323	27.8259	0.006373
39	1-visit HPV	0.6	27.7638	27.824	0.006088
40	1-visit HPV	0.6	27.7607	27.8271	0.003183
41	1-visit HPV	0.6	27.9999	27.826	0.005596
42	1-visit HPV	0.6	26.5598	27.8278	0.004556
43	1-visit HPV	0.6	27.9795	27.8235	0.006905
44	1-visit HPV	0.6	29.7068	27.8231	0.006929
45	1-visit HPV	0.6	26.1876	27.8277	0.00404
46	1-visit HPV	0.6	27.5662	27.8303	0.004319
47	1-visit HPV	0.6	29.1704	27.8222	0.006545
48	1-visit HPV	0.6	26.2224	27.8311	0.002418
49	1-visit HPV	0.6	28.6759	27.824	0.007408
50	1-visit HPV	0.6	28.7627	27.8273	0.005478
1	2-visit HPV	0.6	25.0268	27.8122	0.00636
2	2-visit HPV	0.6	26.3124	27.806	0.008856
3	2-visit HPV	0.6	26.262	27.808	0.008516
4	2-visit HPV	0.6	25.7556	27.811	0.007714
5	2-visit HPV	0.6	24.3135	27.8153	0.005445
6	2-visit HPV	0.6	26.3723	27.8107	0.007887
7	2-visit HPV	0.6	27.5702	27.802	0.010204
8	2-visit HPV	0.6	25.4733	27.8108	0.006219
9	2-visit HPV	0.6	27.1404	27.8058	0.009745
10	2-visit HPV	0.6	26.1356	27.8079	0.009373
11	2-visit HPV	0.6	25.4044	27.8108	0.007426
12	2-visit HPV	0.6	26.01	27.8133	0.007882
13	2-visit HPV	0.6	26.1406	27.8086	0.008341
14	2-visit HPV	0.6	26.8805	27.8062	0.009691
15	2-visit HPV	0.6	26.3083	27.8096	0.008375
16	2-visit HPV	0.6	25.9297	27.8121	0.007726
17	2-visit HPV	0.6	24.746	27.8146	0.005607
18	2-visit HPV	0.6	26.815	27.808	0.009163
19	2-visit HPV	0.6	25.2721	27.8155	0.007187
20	2-visit HPV	0.6	25.5853	27.8129	0.007107
21	2-visit HPV	0.6	26.6145	27.8102	0.008382
22	2-visit HPV	0.6	27.7844	27.8021	0.010636
23	2-visit HPV	0.6	25.8407	27.8095	0.008565
24	2-visit HPV	0.6	26.1421	27.8115	0.007727
25	2-visit HPV	0.6	27.8135	27.8034	0.01183
26	2-visit HPV	0.6	26.3589	27.811	0.008862
27	2-visit HPV	0.6	26.7258	27.8118	0.009511
28	2-visit HPV	0.6	26.6162	27.8052	0.008866
29	2-visit HPV	0.6	26.0006	27.8102	0.008602
30	2-visit HPV	0.6	27.3868	27.8056	0.010558
31	2-visit HPV	0.6	27.2747	27.8068	0.009417
32	2-visit HPV	0.6	28.8956	27.7978	0.013215
33	2-visit HPV	0.6	25.073	27.8154	0.0068
34	2-visit HPV	0.6	24.9709	27.8152	0.006969
35	2-visit HPV	0.6	26.1315	27.8064	0.00865
36	2-visit HPV	0.6	25.8293	27.8124	0.007979
37	2-visit HPV	0.6	27.0021	27.8046	0.010257
38	2-visit HPV	0.6	26.7228	27.8065	0.009909
39	2-visit HPV	0.6	27.1422	27.8028	0.009841
40	2-visit HPV	0.6	26.2852	27.808	0.006695
41	2-visit HPV	0.6	26.5877	27.8089	0.009015
42	2-visit HPV	0.6	25.584	27.8114	0.007606
43	2-visit HPV	0.6	26.9468	27.806	0.010343
44	2-visit HPV	0.6	28.3672	27.8016	0.011425
45	2-visit HPV	0.6	25.5376	27.8098	0.007235
46	2-visit HPV	0.6	26.5065	27.8107	0.008445
47	2-visit HPV	0.6	28.0544	27.8011	0.01087
48	2-visit HPV	0.6	24.9104	27.8147	0.005399
49	2-visit HPV	0.6	27.7446	27.8036	0.011464
50	2-visit HPV	0.6	27.211	27.8085	0.009538
1	1-visit HPV	0.7	25.2296	27.8309	0.002595
2	1-visit HPV	0.7	27.0865	27.8239	0.005706
3	1-visit HPV	0.7	27.5523	27.8244	0.00545
4	1-visit HPV	0.7	26.4525	27.8283	0.004267
5	1-visit HPV	0.7	24.6768	27.832	0.002253
6	1-visit HPV	0.7	27.6516	27.8301	0.003925
7	1-visit HPV	0.7	28.4664	27.8223	0.006249
8	1-visit HPV	0.7	26.283	27.8298	0.002667
9	1-visit HPV	0.7	27.6834	27.8264	0.005341
10	1-visit HPV	0.7	26.1021	27.8267	0.005519
11	1-visit HPV	0.7	25.7711	27.8285	0.004002
12	1-visit HPV	0.7	26.7443	27.8325	0.003467
13	1-visit HPV	0.7	27.4786	27.8247	0.005539
14	1-visit HPV	0.7	28.0779	27.8238	0.006379
15	1-visit HPV	0.7	26.6562	27.8309	0.003724
16	1-visit HPV	0.7	26.9187	27.8296	0.003928
17	1-visit HPV	0.7	25.4677	27.8316	0.002291
18	1-visit HPV	0.7	27.3221	27.8297	0.004416
19	1-visit HPV	0.7	25.8183	27.8335	0.00327
20	1-visit HPV	0.7	26.5422	27.8303	0.003511
21	1-visit HPV	0.7	28.0455	27.8283	0.004554
22	1-visit HPV	0.7	29.01	27.822	0.006886
23	1-visit HPV	0.7	26.5923	27.8267	0.005497
24	1-visit HPV	0.7	27.4193	27.8299	0.004042
25	1-visit HPV	0.7	28.8691	27.8223	0.008019
26	1-visit HPV	0.7	27.5881	27.828	0.005154
27	1-visit HPV	0.7	27.7523	27.8311	0.005156
28	1-visit HPV	0.7	27.6509	27.8235	0.005538
29	1-visit HPV	0.7	27.0934	27.827	0.005525
30	1-visit HPV	0.7	28.1877	27.8255	0.006291
31	1-visit HPV	0.7	28.245	27.8273	0.004949
32	1-visit HPV	0.7	28.9977	27.8226	0.007565
33	1-visit HPV	0.7	25.8629	27.8318	0.003379
34	1-visit HPV	0.7	25.2673	27.8326	0.003373
35	1-visit HPV	0.7	26.8618	27.8239	0.005662
36	1-visit HPV	0.7	26.8575	27.8297	0.004697
37	1-visit HPV	0.7	27.4548	27.8246	0.006266
38	1-visit HPV	0.7	27.4254	27.8255	0.006393
39	1-visit HPV	0.7	27.7789	27.8234	0.006132
40	1-visit HPV	0.7	27.7452	27.8267	0.003191
41	1-visit HPV	0.7	27.988	27.8256	0.005618
42	1-visit HPV	0.7	26.555	27.8273	0.004579
43	1-visit HPV	0.7	27.9754	27.8231	0.006935
44	1-visit HPV	0.7	29.6904	27.8227	0.006947
45	1-visit HPV	0.7	26.1734	27.8271	0.004051
46	1-visit HPV	0.7	27.5393	27.8299	0.00432
47	1-visit HPV	0.7	29.1572	27.8218	0.006568
48	1-visit HPV	0.7	26.2081	27.8308	0.002424
49	1-visit HPV	0.7	28.6566	27.8236	0.007426
50	1-visit HPV	0.7	28.7374	27.827	0.00549
1	2-visit HPV	0.7	24.7261	27.8065	0.007528
2	2-visit HPV	0.7	25.7549	27.8015	0.009609
3	2-visit HPV	0.7	25.605	27.8041	0.009221
4	2-visit HPV	0.7	25.2586	27.8065	0.008616
5	2-visit HPV	0.7	23.9592	27.8103	0.006444
6	2-visit HPV	0.7	25.8253	27.8052	0.008982
7	2-visit HPV	0.7	27.0286	27.7969	0.011185
8	2-visit HPV	0.7	25.0066	27.8055	0.007241
9	2-visit HPV	0.7	26.7161	27.8001	0.010918
10	2-visit HPV	0.7	25.7984	27.8026	0.010409
11	2-visit HPV	0.7	24.9882	27.8058	0.008361
12	2-visit HPV	0.7	25.6112	27.8076	0.009202
13	2-visit HPV	0.7	25.4619	27.8048	0.008974
14	2-visit HPV	0.7	26.2465	27.8019	0.010451
15	2-visit HPV	0.7	26.0021	27.8032	0.009767
16	2-visit HPV	0.7	25.4114	27.8072	0.008761
17	2-visit HPV	0.7	24.3357	27.8094	0.006662
18	2-visit HPV	0.7	26.4759	27.8014	0.010572
19	2-visit HPV	0.7	24.8827	27.8101	0.008342
20	2-visit HPV	0.7	25.078	27.8079	0.0081
21	2-visit HPV	0.7	26.0175	27.8052	0.009412
22	2-visit HPV	0.7	27.1879	27.7971	0.011557
23	2-visit HPV	0.7	25.3604	27.8047	0.0094
24	2-visit HPV	0.7	25.5909	27.8066	0.00875
25	2-visit HPV	0.7	27.209	27.7989	0.01269
26	2-visit HPV	0.7	25.7878	27.8063	0.009849
27	2-visit HPV	0.7	26.2614	27.8062	0.010772
28	2-visit HPV	0.7	26.0509	27.8006	0.009681
29	2-visit HPV	0.7	25.4256	27.806	0.009384
30	2-visit HPV	0.7	26.9126	27.8001	0.011698
31	2-visit HPV	0.7	26.8087	27.8008	0.010689
32	2-visit HPV	0.7	28.6183	27.7907	0.01475
33	2-visit HPV	0.7	24.6043	27.8105	0.007797
34	2-visit HPV	0.7	24.5933	27.8099	0.00802
35	2-visit HPV	0.7	25.6141	27.8021	0.009384
36	2-visit HPV	0.7	25.3152	27.8075	0.008923
37	2-visit HPV	0.7	26.5963	27.7993	0.011352
38	2-visit HPV	0.7	26.2704	27.8014	0.010877
39	2-visit HPV	0.7	26.6354	27.7976	0.010736
40	2-visit HPV	0.7	25.6673	27.8031	0.007658
41	2-visit HPV	0.7	25.9779	27.8046	0.009906
42	2-visit HPV	0.7	24.9813	27.8073	0.008345
43	2-visit HPV	0.7	26.3431	27.8019	0.011135
44	2-visit HPV	0.7	27.766	27.7965	0.012515
45	2-visit HPV	0.7	25.0727	27.8048	0.008121
46	2-visit HPV	0.7	26.0137	27.8049	0.009611
47	2-visit HPV	0.7	27.5142	27.7955	0.011967
48	2-visit HPV	0.7	24.3182	27.8102	0.006266
49	2-visit HPV	0.7	27.2218	27.7984	0.012505
50	2-visit HPV	0.7	26.558	27.8038	0.010554

## Sheet: Nicaragua
Parameter set	Screening strategy	LTFU	Total lifetime cost per woman (discounted)	Population life expectancy (discounted)	Lifetime risk of detected cervical cancer
1	No screening	NA	45.1286	28.571	0.039547
2	No screening	NA	46.6963	28.5603	0.040033
3	No screening	NA	42.5758	28.5779	0.035387
4	No screening	NA	38.0916	28.6108	0.035557
5	No screening	NA	46.3724	28.5655	0.040458
6	No screening	NA	43.3911	28.5779	0.037679
7	No screening	NA	39.4737	28.6022	0.035775
8	No screening	NA	43.7996	28.5744	0.037442
9	No screening	NA	44.3486	28.5757	0.039301
10	No screening	NA	41.7329	28.5816	0.034606
11	No screening	NA	45.4105	28.5699	0.040071
12	No screening	NA	50.3092	28.5448	0.043538
13	No screening	NA	42.7335	28.5785	0.035595
14	No screening	NA	37.4581	28.608	0.032896
15	No screening	NA	38.4173	28.604	0.033838
16	No screening	NA	44.5059	28.5701	0.03757
17	No screening	NA	43.0484	28.5756	0.035546
18	No screening	NA	43.4825	28.5763	0.037212
19	No screening	NA	45.2893	28.5662	0.038581
20	No screening	NA	40.6013	28.5953	0.035845
21	No screening	NA	37.2794	28.6131	0.034065
22	No screening	NA	47.3219	28.5599	0.04117
23	No screening	NA	42.7383	28.5822	0.037614
24	No screening	NA	39.2646	28.6001	0.034574
25	No screening	NA	38.672	28.6024	0.034148
26	No screening	NA	42.2473	28.5887	0.038388
27	No screening	NA	43.5397	28.5738	0.036224
28	No screening	NA	44.9554	28.5651	0.036977
29	No screening	NA	37.5757	28.608	0.033175
30	No screening	NA	41.6442	28.5875	0.036712
31	No screening	NA	42.6261	28.5805	0.036408
32	No screening	NA	40.4419	28.5936	0.035101
33	No screening	NA	41.7841	28.5865	0.036351
34	No screening	NA	38.0073	28.6057	0.033706
35	No screening	NA	46.8738	28.5565	0.039019
36	No screening	NA	43.0539	28.5803	0.037343
37	No screening	NA	44.086	28.5714	0.036766
38	No screening	NA	43.5281	28.5805	0.038971
39	No screening	NA	46.0092	28.5594	0.037587
40	No screening	NA	40.5898	28.596	0.036646
41	No screening	NA	39.9859	28.5949	0.034668
42	No screening	NA	41.0789	28.5901	0.035971
43	No screening	NA	43.0168	28.5883	0.040265
44	No screening	NA	44.051	28.5739	0.037906
45	No screening	NA	42.7937	28.5785	0.036018
46	No screening	NA	40.1377	28.6009	0.03766
47	No screening	NA	44.1532	28.572	0.037176
48	No screening	NA	44.0233	28.5849	0.042128
49	No screening	NA	44.745	28.5734	0.039251
50	No screening	NA	44.1795	28.5708	0.036761
1	1-visit HPV	0.1	52.5627	28.7357	0.015162
2	1-visit HPV	0.1	49.8374	28.7437	0.010489
3	1-visit HPV	0.1	50.545	28.7345	0.01225
4	1-visit HPV	0.1	46.231	28.755	0.010101
5	1-visit HPV	0.1	47.828	28.7407	0.011426
6	1-visit HPV	0.1	47.6493	28.7459	0.010062
7	1-visit HPV	0.1	48.2219	28.7428	0.013152
8	1-visit HPV	0.1	48.3824	28.7434	0.010492
9	1-visit HPV	0.1	49.6737	28.7445	0.012835
10	1-visit HPV	0.1	47.2554	28.7446	0.009149
11	1-visit HPV	0.1	50.3434	28.7403	0.013762
12	1-visit HPV	0.1	52.4087	28.7323	0.014344
13	1-visit HPV	0.1	48.2518	28.742	0.010037
14	1-visit HPV	0.1	44.993	28.754	0.007795
15	1-visit HPV	0.1	45.8419	28.7511	0.009598
16	1-visit HPV	0.1	49.7996	28.7382	0.011667
17	1-visit HPV	0.1	49.0777	28.742	0.010575
18	1-visit HPV	0.1	48.8206	28.7384	0.012524
19	1-visit HPV	0.1	49.7697	28.7369	0.011552
20	1-visit HPV	0.1	47.0581	28.748	0.010363
21	1-visit HPV	0.1	45.4019	28.7543	0.009197
22	1-visit HPV	0.1	51.676	28.7317	0.014556
23	1-visit HPV	0.1	49.713	28.7429	0.011602
24	1-visit HPV	0.1	48.3874	28.7445	0.012739
25	1-visit HPV	0.1	45.0324	28.7535	0.008871
26	1-visit HPV	0.1	49.8775	28.74	0.013283
27	1-visit HPV	0.1	49.3159	28.739	0.011044
28	1-visit HPV	0.1	47.0951	28.7426	0.009348
29	1-visit HPV	0.1	46.8842	28.7463	0.011324
30	1-visit HPV	0.1	48.5911	28.7434	0.011404
31	1-visit HPV	0.1	50.5114	28.7326	0.013903
32	1-visit HPV	0.1	48.9787	28.7433	0.011221
33	1-visit HPV	0.1	47.063	28.75	0.009496
34	1-visit HPV	0.1	44.6001	28.7555	0.007973
35	1-visit HPV	0.1	51.6169	28.7312	0.013194
36	1-visit HPV	0.1	48.9394	28.7406	0.01259
37	1-visit HPV	0.1	49.9676	28.7338	0.011791
38	1-visit HPV	0.1	48.419	28.751	0.009502
39	1-visit HPV	0.1	49.7965	28.7322	0.012043
40	1-visit HPV	0.1	47.6732	28.7434	0.013101
41	1-visit HPV	0.1	47.5051	28.7444	0.011387
42	1-visit HPV	0.1	49.279	28.7414	0.012428
43	1-visit HPV	0.1	50.5447	28.7392	0.01536
44	1-visit HPV	0.1	49.2509	28.7409	0.012252
45	1-visit HPV	0.1	46.3396	28.7476	0.009161
46	1-visit HPV	0.1	47.4682	28.7511	0.012309
47	1-visit HPV	0.1	49.1028	28.7363	0.012332
48	1-visit HPV	0.1	50.3806	28.7409	0.015977
49	1-visit HPV	0.1	50.9245	28.7389	0.012886
50	1-visit HPV	0.1	49.4221	28.7368	0.011541
1	2-visit HPV	0.1	56.7614	28.7289	0.0161
2	2-visit HPV	0.1	54.1028	28.7368	0.011509
3	2-visit HPV	0.1	54.8887	28.7276	0.013266
4	2-visit HPV	0.1	50.3546	28.7497	0.010992
5	2-visit HPV	0.1	52.3764	28.7335	0.01251
6	2-visit HPV	0.1	52.0154	28.7392	0.011102
7	2-visit HPV	0.1	52.5326	28.7367	0.014116
8	2-visit HPV	0.1	52.7396	28.7365	0.011523
9	2-visit HPV	0.1	53.9235	28.7379	0.013796
10	2-visit HPV	0.1	51.6082	28.7379	0.01012
11	2-visit HPV	0.1	54.7736	28.7329	0.014859
12	2-visit HPV	0.1	56.889	28.7243	0.015498
13	2-visit HPV	0.1	52.6732	28.7348	0.01113
14	2-visit HPV	0.1	49.1802	28.7487	0.008717
15	2-visit HPV	0.1	50.0671	28.7455	0.010487
16	2-visit HPV	0.1	54.1698	28.7311	0.012688
17	2-visit HPV	0.1	53.4158	28.7349	0.011588
18	2-visit HPV	0.1	53.3247	28.7313	0.013572
19	2-visit HPV	0.1	54.2101	28.7299	0.012649
20	2-visit HPV	0.1	51.3499	28.7417	0.011388
21	2-visit HPV	0.1	49.5425	28.7489	0.010087
22	2-visit HPV	0.1	56.1622	28.7244	0.015678
23	2-visit HPV	0.1	53.9174	28.7364	0.012559
24	2-visit HPV	0.1	52.6503	28.7385	0.013649
25	2-visit HPV	0.1	49.2524	28.7481	0.009722
26	2-visit HPV	0.1	54.2094	28.7334	0.014391
27	2-visit HPV	0.1	53.6643	28.732	0.012024
28	2-visit HPV	0.1	51.615	28.7354	0.010408
29	2-visit HPV	0.1	51.2263	28.7402	0.01229
30	2-visit HPV	0.1	52.8966	28.737	0.012409
31	2-visit HPV	0.1	54.9596	28.7256	0.014954
32	2-visit HPV	0.1	53.2309	28.737	0.012243
33	2-visit HPV	0.1	51.3599	28.7435	0.010458
34	2-visit HPV	0.1	48.8643	28.7498	0.008913
35	2-visit HPV	0.1	56.0605	28.7234	0.014259
36	2-visit HPV	0.1	53.3736	28.7335	0.013635
37	2-visit HPV	0.1	54.433	28.7264	0.012883
38	2-visit HPV	0.1	52.5264	28.745	0.010452
39	2-visit HPV	0.1	54.4192	28.7245	0.013134
40	2-visit HPV	0.1	52.0615	28.7373	0.014092
41	2-visit HPV	0.1	51.8613	28.7379	0.012371
42	2-visit HPV	0.1	53.5748	28.7348	0.013419
43	2-visit HPV	0.1	54.8713	28.7326	0.016437
44	2-visit HPV	0.1	53.6843	28.7339	0.0133
45	2-visit HPV	0.1	50.8026	28.7408	0.01021
46	2-visit HPV	0.1	51.675	28.7454	0.013254
47	2-visit HPV	0.1	53.5827	28.7291	0.013356
48	2-visit HPV	0.1	54.6784	28.7346	0.016987
49	2-visit HPV	0.1	55.2315	28.7319	0.013978
50	2-visit HPV	0.1	53.8932	28.7297	0.012606
1	1-visit HPV	0.2	52.7385	28.7334	0.015374
2	1-visit HPV	0.2	49.9677	28.7414	0.010702
3	1-visit HPV	0.2	50.7212	28.7321	0.012463
4	1-visit HPV	0.2	46.3086	28.7533	0.010259
5	1-visit HPV	0.2	47.9644	28.7383	0.01164
6	1-visit HPV	0.2	47.7773	28.7438	0.010264
7	1-visit HPV	0.2	48.3822	28.7408	0.013349
8	1-visit HPV	0.2	48.5227	28.7411	0.010709
9	1-visit HPV	0.2	49.8274	28.7426	0.013045
10	1-visit HPV	0.2	47.3929	28.7426	0.009349
11	1-visit HPV	0.2	50.5038	28.7381	0.013973
12	1-visit HPV	0.2	52.5799	28.7299	0.014584
13	1-visit HPV	0.2	48.4234	28.7397	0.010253
14	1-visit HPV	0.2	45.0435	28.7525	0.007947
15	1-visit HPV	0.2	45.9637	28.7493	0.009781
16	1-visit HPV	0.2	49.95	28.7358	0.011874
17	1-visit HPV	0.2	49.2443	28.7396	0.01079
18	1-visit HPV	0.2	48.9685	28.7364	0.012714
19	1-visit HPV	0.2	49.8733	28.7348	0.011731
20	1-visit HPV	0.2	47.1547	28.7463	0.010536
21	1-visit HPV	0.2	45.4568	28.7527	0.009342
22	1-visit HPV	0.2	51.8431	28.7292	0.014773
23	1-visit HPV	0.2	49.8343	28.7409	0.011789
24	1-visit HPV	0.2	48.5271	28.7424	0.012925
25	1-visit HPV	0.2	45.0631	28.7518	0.009004
26	1-visit HPV	0.2	49.9936	28.7379	0.013473
27	1-visit HPV	0.2	49.4689	28.7369	0.011256
28	1-visit HPV	0.2	47.2205	28.7403	0.009551
29	1-visit HPV	0.2	47.0125	28.7445	0.011497
30	1-visit HPV	0.2	48.694	28.7414	0.011595
31	1-visit HPV	0.2	50.6603	28.7306	0.014093
32	1-visit HPV	0.2	49.1275	28.7415	0.011419
33	1-visit HPV	0.2	47.1734	28.7481	0.009691
34	1-visit HPV	0.2	44.7151	28.7539	0.008163
35	1-visit HPV	0.2	51.831	28.7286	0.013433
36	1-visit HPV	0.2	49.0944	28.7385	0.012786
37	1-visit HPV	0.2	50.1013	28.7317	0.011972
38	1-visit HPV	0.2	48.4817	28.7492	0.009684
39	1-visit HPV	0.2	49.9485	28.7296	0.012243
40	1-visit HPV	0.2	47.8104	28.7417	0.013294
41	1-visit HPV	0.2	47.6417	28.7426	0.011573
42	1-visit HPV	0.2	49.421	28.7395	0.012624
43	1-visit HPV	0.2	50.6786	28.7375	0.01557
44	1-visit HPV	0.2	49.3906	28.7388	0.012452
45	1-visit HPV	0.2	46.5034	28.7455	0.009396
46	1-visit HPV	0.2	47.5733	28.7492	0.012497
47	1-visit HPV	0.2	49.2702	28.7341	0.012539
48	1-visit HPV	0.2	50.4969	28.7391	0.016157
49	1-visit HPV	0.2	51.0699	28.7369	0.013093
50	1-visit HPV	0.2	49.5754	28.7345	0.011749
1	2-visit HPV	0.2	57.1481	28.7181	0.017566
2	2-visit HPV	0.2	54.6002	28.7251	0.013138
3	2-visit HPV	0.2	55.3912	28.7164	0.014753
4	2-visit HPV	0.2	50.5431	28.7411	0.012343
5	2-visit HPV	0.2	53.0582	28.7222	0.014118
6	2-visit HPV	0.2	52.4781	28.7285	0.012652
7	2-visit HPV	0.2	53.0046	28.7268	0.015582
8	2-visit HPV	0.2	53.2771	28.7254	0.013137
9	2-visit HPV	0.2	54.3266	28.7277	0.01529
10	2-visit HPV	0.2	52.1156	28.7275	0.011599
11	2-visit HPV	0.2	55.3407	28.722	0.016472
12	2-visit HPV	0.2	57.5842	28.7122	0.017264
13	2-visit HPV	0.2	53.2685	28.7235	0.012742
14	2-visit HPV	0.2	49.4597	28.7395	0.01012
15	2-visit HPV	0.2	50.446	28.736	0.011875
16	2-visit HPV	0.2	54.7388	28.72	0.014251
17	2-visit HPV	0.2	53.9286	28.7237	0.013123
18	2-visit HPV	0.2	53.9605	28.7202	0.015103
19	2-visit HPV	0.2	54.7334	28.7186	0.014201
20	2-visit HPV	0.2	51.7212	28.7321	0.012861
21	2-visit HPV	0.2	49.7493	28.7403	0.011443
22	2-visit HPV	0.2	56.7913	28.7123	0.017309
23	2-visit HPV	0.2	54.3006	28.726	0.014079
24	2-visit HPV	0.2	52.9782	28.7286	0.014989
25	2-visit HPV	0.2	49.5399	28.739	0.011063
26	2-visit HPV	0.2	54.6162	28.723	0.015962
27	2-visit HPV	0.2	54.1673	28.721	0.013524
28	2-visit HPV	0.2	52.2778	28.724	0.011986
29	2-visit HPV	0.2	51.5564	28.7311	0.013606
30	2-visit HPV	0.2	53.2805	28.7267	0.013903
31	2-visit HPV	0.2	55.5187	28.7151	0.016441
32	2-visit HPV	0.2	53.6199	28.7272	0.013734
33	2-visit HPV	0.2	51.7281	28.7337	0.011913
34	2-visit HPV	0.2	49.1599	28.7407	0.010295
35	2-visit HPV	0.2	56.7731	28.7112	0.015903
36	2-visit HPV	0.2	53.8783	28.7231	0.015137
37	2-visit HPV	0.2	55.0494	28.7152	0.014464
38	2-visit HPV	0.2	52.7389	28.7351	0.011963
39	2-visit HPV	0.2	55.185	28.7124	0.014726
40	2-visit HPV	0.2	52.4995	28.7279	0.015521
41	2-visit HPV	0.2	52.3088	28.7279	0.013815
42	2-visit HPV	0.2	53.9978	28.7247	0.014901
43	2-visit HPV	0.2	55.2625	28.723	0.017989
44	2-visit HPV	0.2	54.2131	28.7229	0.014842
45	2-visit HPV	0.2	51.4899	28.7299	0.011844
46	2-visit HPV	0.2	51.9879	28.7359	0.014682
47	2-visit HPV	0.2	54.2731	28.7178	0.01493
48	2-visit HPV	0.2	55.1374	28.7247	0.018551
49	2-visit HPV	0.2	55.6426	28.7211	0.015563
50	2-visit HPV	0.2	54.4852	28.7184	0.014171
1	1-visit HPV	0.3	52.8718	28.731	0.015544
2	1-visit HPV	0.3	50.0519	28.739	0.010865
3	1-visit HPV	0.3	50.8368	28.7296	0.012628
4	1-visit HPV	0.3	46.3531	28.7517	0.010379
5	1-visit HPV	0.3	48.0877	28.7357	0.011837
6	1-visit HPV	0.3	47.8551	28.7414	0.010421
7	1-visit HPV	0.3	48.4841	28.739	0.013503
8	1-visit HPV	0.3	48.6411	28.7384	0.010896
9	1-visit HPV	0.3	49.9259	28.7404	0.013211
10	1-visit HPV	0.3	47.4891	28.7403	0.009506
11	1-visit HPV	0.3	50.6338	28.7356	0.014155
12	1-visit HPV	0.3	52.7169	28.7272	0.014793
13	1-visit HPV	0.3	48.5681	28.7374	0.010453
14	1-visit HPV	0.3	45.0892	28.7507	0.008078
15	1-visit HPV	0.3	46.0293	28.7474	0.009912
16	1-visit HPV	0.3	50.1022	28.7332	0.01207
17	1-visit HPV	0.3	49.3758	28.7371	0.010977
18	1-visit HPV	0.3	49.1344	28.7339	0.012909
19	1-visit HPV	0.3	49.9919	28.7322	0.011916
20	1-visit HPV	0.3	47.2105	28.7444	0.010667
21	1-visit HPV	0.3	45.4864	28.7512	0.00945
22	1-visit HPV	0.3	51.9927	28.7265	0.014968
23	1-visit HPV	0.3	49.9121	28.7385	0.011939
24	1-visit HPV	0.3	48.6736	28.7403	0.01311
25	1-visit HPV	0.3	45.0963	28.75	0.009127
26	1-visit HPV	0.3	50.0536	28.736	0.013612
27	1-visit HPV	0.3	49.6326	28.7344	0.011452
28	1-visit HPV	0.3	47.3724	28.7377	0.009763
29	1-visit HPV	0.3	47.1436	28.7425	0.011669
30	1-visit HPV	0.3	48.753	28.739	0.011743
31	1-visit HPV	0.3	50.7906	28.728	0.014269
32	1-visit HPV	0.3	49.2615	28.7393	0.011599
33	1-visit HPV	0.3	47.2737	28.7458	0.009859
34	1-visit HPV	0.3	44.7953	28.7519	0.008315
35	1-visit HPV	0.3	52.0438	28.7259	0.013671
36	1-visit HPV	0.3	49.2244	28.7361	0.01296
37	1-visit HPV	0.3	50.2714	28.7293	0.012174
38	1-visit HPV	0.3	48.5598	28.7471	0.009851
39	1-visit HPV	0.3	50.1193	28.7268	0.012446
40	1-visit HPV	0.3	47.9181	28.7396	0.013457
41	1-visit HPV	0.3	47.7557	28.7404	0.011741
42	1-visit HPV	0.3	49.498	28.7374	0.012771
43	1-visit HPV	0.3	50.799	28.7355	0.015754
44	1-visit HPV	0.3	49.5265	28.7364	0.012634
45	1-visit HPV	0.3	46.6574	28.7429	0.009604
46	1-visit HPV	0.3	47.6641	28.7472	0.012664
47	1-visit HPV	0.3	49.4107	28.7316	0.012721
48	1-visit HPV	0.3	50.5798	28.7372	0.016313
49	1-visit HPV	0.3	51.168	28.7347	0.013249
50	1-visit HPV	0.3	49.7259	28.7321	0.011939
1	2-visit HPV	0.3	57.6868	28.705	0.019204
2	2-visit HPV	0.3	55.4136	28.7113	0.015078
3	2-visit HPV	0.3	56.0196	28.7035	0.016381
4	2-visit HPV	0.3	50.996	28.7305	0.013968
5	2-visit HPV	0.3	54.1157	28.7086	0.016061
6	2-visit HPV	0.3	53.2684	28.7154	0.014499
7	2-visit HPV	0.3	53.6997	28.7152	0.017271
8	2-visit HPV	0.3	54.1254	28.7115	0.015006
9	2-visit HPV	0.3	55.0252	28.7144	0.017045
10	2-visit HPV	0.3	52.8952	28.7146	0.013325
11	2-visit HPV	0.3	56.1353	28.7085	0.018283
12	2-visit HPV	0.3	58.6137	28.6969	0.019298
13	2-visit HPV	0.3	54.1364	28.7103	0.014577
14	2-visit HPV	0.3	50.0115	28.7287	0.011801
15	2-visit HPV	0.3	51.0303	28.7247	0.013466
16	2-visit HPV	0.3	55.6119	28.7065	0.01609
17	2-visit HPV	0.3	54.7443	28.7101	0.014933
18	2-visit HPV	0.3	54.8572	28.7071	0.016892
19	2-visit HPV	0.3	55.5299	28.7051	0.016061
20	2-visit HPV	0.3	52.4109	28.7201	0.014612
21	2-visit HPV	0.3	50.2444	28.7295	0.013068
22	2-visit HPV	0.3	57.6867	28.6985	0.019201
23	2-visit HPV	0.3	54.8103	28.7132	0.015753
24	2-visit HPV	0.3	53.6485	28.7167	0.016609
25	2-visit HPV	0.3	50.1149	28.7278	0.012664
26	2-visit HPV	0.3	55.4051	28.7105	0.017874
27	2-visit HPV	0.3	54.9196	28.7076	0.015253
28	2-visit HPV	0.3	53.3337	28.7098	0.01389
29	2-visit HPV	0.3	52.2175	28.7196	0.015247
30	2-visit HPV	0.3	53.8599	28.7144	0.015588
31	2-visit HPV	0.3	56.2725	28.7022	0.018125
32	2-visit HPV	0.3	54.2254	28.715	0.01544
33	2-visit HPV	0.3	52.3851	28.7208	0.013646
34	2-visit HPV	0.3	49.7594	28.7294	0.011965
35	2-visit HPV	0.3	57.6673	28.6967	0.017722
36	2-visit HPV	0.3	54.6696	28.7103	0.016889
37	2-visit HPV	0.3	55.8761	28.7016	0.016261
38	2-visit HPV	0.3	53.3596	28.7226	0.013841
39	2-visit HPV	0.3	56.1853	28.6985	0.01654
40	2-visit HPV	0.3	53.1999	28.7158	0.017162
41	2-visit HPV	0.3	52.9699	28.7156	0.015449
42	2-visit HPV	0.3	54.5532	28.7127	0.016513
43	2-visit HPV	0.3	55.9875	28.7104	0.019819
44	2-visit HPV	0.3	55.0109	28.7094	0.01659
45	2-visit HPV	0.3	52.4347	28.7162	0.013692
46	2-visit HPV	0.3	52.6358	28.7242	0.016415
47	2-visit HPV	0.3	55.1504	28.7043	0.016674
48	2-visit HPV	0.3	55.8777	28.7123	0.020364
49	2-visit HPV	0.3	56.3593	28.7076	0.017398
50	2-visit HPV	0.3	55.3261	28.7051	0.015966
1	1-visit HPV	0.4	52.9173	28.7284	0.01564
2	1-visit HPV	0.4	50.0856	28.7364	0.010983
3	1-visit HPV	0.4	50.9141	28.7268	0.012744
4	1-visit HPV	0.4	46.3728	28.75	0.010479
5	1-visit HPV	0.4	48.1211	28.7333	0.011952
6	1-visit HPV	0.4	47.8893	28.7392	0.010542
7	1-visit HPV	0.4	48.5894	28.7368	0.013645
8	1-visit HPV	0.4	48.7109	28.736	0.011031
9	1-visit HPV	0.4	49.9563	28.738	0.013317
10	1-visit HPV	0.4	47.5371	28.7378	0.009615
11	1-visit HPV	0.4	50.7493	28.7331	0.014315
12	1-visit HPV	0.4	52.7954	28.7243	0.014941
13	1-visit HPV	0.4	48.6942	28.7348	0.01062
14	1-visit HPV	0.4	45.0708	28.7489	0.008151
15	1-visit HPV	0.4	46.0602	28.7454	0.010012
16	1-visit HPV	0.4	50.1968	28.7305	0.012213
17	1-visit HPV	0.4	49.4726	28.7345	0.011122
18	1-visit HPV	0.4	49.2143	28.7312	0.013036
19	1-visit HPV	0.4	50.0401	28.7296	0.012027
20	1-visit HPV	0.4	47.2581	28.7424	0.010783
21	1-visit HPV	0.4	45.4993	28.7494	0.009538
22	1-visit HPV	0.4	52.0699	28.7237	0.015105
23	1-visit HPV	0.4	49.9365	28.7362	0.012038
24	1-visit HPV	0.4	48.7757	28.7378	0.013262
25	1-visit HPV	0.4	45.0956	28.7483	0.009214
26	1-visit HPV	0.4	50.1008	28.734	0.013731
27	1-visit HPV	0.4	49.6628	28.7316	0.011546
28	1-visit HPV	0.4	47.4285	28.735	0.009888
29	1-visit HPV	0.4	47.189	28.7405	0.011775
30	1-visit HPV	0.4	48.773	28.7368	0.011842
31	1-visit HPV	0.4	50.8499	28.7254	0.014379
32	1-visit HPV	0.4	49.3322	28.737	0.01172
33	1-visit HPV	0.4	47.2947	28.7436	0.009956
34	1-visit HPV	0.4	44.8038	28.7499	0.008414
35	1-visit HPV	0.4	52.1146	28.7228	0.013794
36	1-visit HPV	0.4	49.2913	28.7339	0.013078
37	1-visit HPV	0.4	50.3194	28.7266	0.012275
38	1-visit HPV	0.4	48.5674	28.7451	0.009962
39	1-visit HPV	0.4	50.2455	28.7238	0.012604
40	1-visit HPV	0.4	47.9997	28.7374	0.013591
41	1-visit HPV	0.4	47.8017	28.7381	0.011853
42	1-visit HPV	0.4	49.5492	28.7353	0.012884
43	1-visit HPV	0.4	50.8446	28.7334	0.015865
44	1-visit HPV	0.4	49.5732	28.7339	0.012742
45	1-visit HPV	0.4	46.6975	28.7403	0.009729
46	1-visit HPV	0.4	47.674	28.7452	0.012773
47	1-visit HPV	0.4	49.4919	28.7289	0.012847
48	1-visit HPV	0.4	50.6483	28.7352	0.016451
49	1-visit HPV	0.4	51.2149	28.7323	0.013358
50	1-visit HPV	0.4	49.7957	28.7295	0.012058
1	2-visit HPV	0.4	58.5753	28.6901	0.021116
2	2-visit HPV	0.4	56.5405	28.6958	0.017323
3	2-visit HPV	0.4	56.9635	28.6891	0.018266
4	2-visit HPV	0.4	51.6753	28.7184	0.015817
5	2-visit HPV	0.4	55.4821	28.6934	0.018325
6	2-visit HPV	0.4	54.3578	28.701	0.016618
7	2-visit HPV	0.4	54.5244	28.703	0.019078
8	2-visit HPV	0.4	55.2499	28.6967	0.017151
9	2-visit HPV	0.4	56.0739	28.7	0.019143
10	2-visit HPV	0.4	53.8503	28.7005	0.015217
11	2-visit HPV	0.4	57.3102	28.6933	0.02043
12	2-visit HPV	0.4	59.8997	28.6805	0.0216
13	2-visit HPV	0.4	55.2525	28.6957	0.016652
14	2-visit HPV	0.4	50.8181	28.7162	0.013713
15	2-visit HPV	0.4	51.9153	28.7122	0.015322
16	2-visit HPV	0.4	56.6378	28.6916	0.018091
17	2-visit HPV	0.4	55.7965	28.695	0.016966
18	2-visit HPV	0.4	55.9521	28.6926	0.018846
19	2-visit HPV	0.4	56.5966	28.6904	0.018122
20	2-visit HPV	0.4	53.3714	28.7071	0.016596
21	2-visit HPV	0.4	50.9784	28.718	0.014918
22	2-visit HPV	0.4	58.8229	28.6832	0.021303
23	2-visit HPV	0.4	55.5875	28.6996	0.017682
24	2-visit HPV	0.4	54.4484	28.7037	0.018373
25	2-visit HPV	0.4	51.0628	28.7151	0.01462
26	2-visit HPV	0.4	56.2979	28.6973	0.019881
27	2-visit HPV	0.4	55.8729	28.6928	0.01718
28	2-visit HPV	0.4	54.6393	28.6944	0.016046
29	2-visit HPV	0.4	52.9795	28.7074	0.016977
30	2-visit HPV	0.4	54.699	28.7007	0.017511
31	2-visit HPV	0.4	57.1919	28.6885	0.019931
32	2-visit HPV	0.4	55.0906	28.7013	0.017365
33	2-visit HPV	0.4	53.2553	28.7072	0.015576
34	2-visit HPV	0.4	50.6426	28.7166	0.013926
35	2-visit HPV	0.4	58.7437	28.6809	0.019733
36	2-visit HPV	0.4	55.7315	28.6962	0.018889
37	2-visit HPV	0.4	56.9503	28.6866	0.018275
38	2-visit HPV	0.4	54.2058	28.7088	0.015971
39	2-visit HPV	0.4	57.3799	28.6827	0.018523
40	2-visit HPV	0.4	54.2841	28.7028	0.019147
41	2-visit HPV	0.4	53.9311	28.7024	0.017353
42	2-visit HPV	0.4	55.409	28.6994	0.018415
43	2-visit HPV	0.4	56.9734	28.697	0.021893
44	2-visit HPV	0.4	56.0461	28.695	0.018586
45	2-visit HPV	0.4	53.6043	28.7017	0.015781
46	2-visit HPV	0.4	53.4839	28.7114	0.018368
47	2-visit HPV	0.4	56.3259	28.6895	0.018691
48	2-visit HPV	0.4	56.8206	28.6991	0.022412
49	2-visit HPV	0.4	57.37	28.6932	0.019509
50	2-visit HPV	0.4	56.3825	28.6905	0.017943
1	1-visit HPV	0.5	52.9486	28.7262	0.015729
2	1-visit HPV	0.5	50.098	28.7344	0.011075
3	1-visit HPV	0.5	50.9365	28.7245	0.012832
4	1-visit HPV	0.5	46.3791	28.7486	0.010562
5	1-visit HPV	0.5	48.1485	28.7311	0.012057
6	1-visit HPV	0.5	47.9209	28.7375	0.010653
7	1-visit HPV	0.5	48.6265	28.7352	0.013739
8	1-visit HPV	0.5	48.7333	28.734	0.011135
9	1-visit HPV	0.5	49.9698	28.7361	0.013408
10	1-visit HPV	0.5	47.5408	28.7357	0.009689
11	1-visit HPV	0.5	50.7722	28.7308	0.014418
12	1-visit HPV	0.5	52.8298	28.722	0.015056
13	1-visit HPV	0.5	48.72	28.7328	0.010723
14	1-visit HPV	0.5	45.0431	28.7475	0.008208
15	1-visit HPV	0.5	46.0549	28.7439	0.01008
16	1-visit HPV	0.5	50.2292	28.7283	0.012309
17	1-visit HPV	0.5	49.5155	28.7323	0.01123
18	1-visit HPV	0.5	49.2497	28.7293	0.013126
19	1-visit HPV	0.5	50.0588	28.7275	0.012115
20	1-visit HPV	0.5	47.2949	28.7407	0.010888
21	1-visit HPV	0.5	45.4944	28.7482	0.009606
22	1-visit HPV	0.5	52.096	28.7216	0.0152
23	1-visit HPV	0.5	49.9439	28.7343	0.012118
24	1-visit HPV	0.5	48.8182	28.7359	0.013364
25	1-visit HPV	0.5	45.0798	28.7468	0.009281
26	1-visit HPV	0.5	50.1132	28.7324	0.013823
27	1-visit HPV	0.5	49.693	28.7297	0.011637
28	1-visit HPV	0.5	47.451	28.7328	0.009991
29	1-visit HPV	0.5	47.2252	28.7388	0.011877
30	1-visit HPV	0.5	48.7809	28.7349	0.011933
31	1-visit HPV	0.5	50.8865	28.7232	0.014471
32	1-visit HPV	0.5	49.38	28.7352	0.011824
33	1-visit HPV	0.5	47.3069	28.742	0.01005
34	1-visit HPV	0.5	44.8089	28.7484	0.008502
35	1-visit HPV	0.5	52.1721	28.7202	0.013902
36	1-visit HPV	0.5	49.3193	28.732	0.013174
37	1-visit HPV	0.5	50.3664	28.7244	0.012373
38	1-visit HPV	0.5	48.5536	28.7436	0.010043
39	1-visit HPV	0.5	50.3101	28.7212	0.012717
40	1-visit HPV	0.5	47.9922	28.7357	0.013664
41	1-visit HPV	0.5	47.8226	28.7364	0.011942
42	1-visit HPV	0.5	49.553	28.7333	0.01296
43	1-visit HPV	0.5	50.8485	28.7318	0.015952
44	1-visit HPV	0.5	49.6133	28.7319	0.012839
45	1-visit HPV	0.5	46.7322	28.7383	0.00984
46	1-visit HPV	0.5	47.6915	28.7438	0.012867
47	1-visit HPV	0.5	49.5535	28.7267	0.012953
48	1-visit HPV	0.5	50.6574	28.7334	0.016534
49	1-visit HPV	0.5	51.2205	28.7306	0.013439
50	1-visit HPV	0.5	49.8209	28.7275	0.01215
1	2-visit HPV	0.5	59.7776	28.6746	0.023312
2	2-visit HPV	0.5	58.1364	28.6782	0.019994
3	2-visit HPV	0.5	58.167	28.6737	0.020378
4	2-visit HPV	0.5	52.9165	28.7049	0.018189
5	2-visit HPV	0.5	57.344	28.6766	0.021033
6	2-visit HPV	0.5	55.9552	28.6849	0.019177
7	2-visit HPV	0.5	55.6911	28.6893	0.021169
8	2-visit HPV	0.5	56.7245	28.6809	0.019594
9	2-visit HPV	0.5	57.5242	28.6836	0.021574
10	2-visit HPV	0.5	55.2602	28.685	0.01755
11	2-visit HPV	0.5	58.7804	28.6768	0.022827
12	2-visit HPV	0.5	61.6754	28.6622	0.02428
13	2-visit HPV	0.5	56.7135	28.6795	0.019003
14	2-visit HPV	0.5	51.9779	28.7032	0.015945
15	2-visit HPV	0.5	53.1681	28.6985	0.017535
16	2-visit HPV	0.5	58.0326	28.6757	0.020414
17	2-visit HPV	0.5	57.1847	28.679	0.019257
18	2-visit HPV	0.5	57.3941	28.6773	0.021079
19	2-visit HPV	0.5	58.104	28.6742	0.020556
20	2-visit HPV	0.5	54.689	28.6928	0.018919
21	2-visit HPV	0.5	52.2311	28.7045	0.017242
22	2-visit HPV	0.5	60.3595	28.6668	0.023736
23	2-visit HPV	0.5	56.8234	28.6847	0.020011
24	2-visit HPV	0.5	55.5353	28.6898	0.020361
25	2-visit HPV	0.5	52.373	28.701	0.016875
26	2-visit HPV	0.5	57.5653	28.683	0.022223
27	2-visit HPV	0.5	57.2529	28.6772	0.01944
28	2-visit HPV	0.5	56.3762	28.6776	0.018568
29	2-visit HPV	0.5	54.079	28.6938	0.018974
30	2-visit HPV	0.5	55.8893	28.6864	0.019746
31	2-visit HPV	0.5	58.4734	28.6735	0.022037
32	2-visit HPV	0.5	56.2371	28.6868	0.019529
33	2-visit HPV	0.5	54.6637	28.6921	0.017993
34	2-visit HPV	0.5	51.9259	28.7027	0.016243
35	2-visit HPV	0.5	60.2381	28.6639	0.022097
36	2-visit HPV	0.5	57.1814	28.6807	0.021182
37	2-visit HPV	0.5	58.3701	28.6712	0.020575
38	2-visit HPV	0.5	55.6671	28.6927	0.018628
39	2-visit HPV	0.5	58.9294	28.666	0.020796
40	2-visit HPV	0.5	55.567	28.6887	0.021305
41	2-visit HPV	0.5	55.1569	28.6883	0.019447
42	2-visit HPV	0.5	56.6231	28.6846	0.020587
43	2-visit HPV	0.5	58.2135	28.6825	0.02417
44	2-visit HPV	0.5	57.5223	28.6788	0.020942
45	2-visit HPV	0.5	55.2555	28.6852	0.018257
46	2-visit HPV	0.5	54.6879	28.6969	0.020639
47	2-visit HPV	0.5	57.8488	28.6736	0.020966
48	2-visit HPV	0.5	58.1073	28.6841	0.024748
49	2-visit HPV	0.5	58.7484	28.6773	0.021923
50	2-visit HPV	0.5	57.8576	28.6743	0.020256
1	1-visit HPV	0.6	52.9641	28.724	0.015787
2	1-visit HPV	0.6	50.0974	28.7323	0.011143
3	1-visit HPV	0.6	50.9504	28.7222	0.012892
4	1-visit HPV	0.6	46.376	28.747	0.010621
5	1-visit HPV	0.6	48.1775	28.729	0.012143
6	1-visit HPV	0.6	47.9465	28.7354	0.010736
7	1-visit HPV	0.6	48.6623	28.7335	0.01382
8	1-visit HPV	0.6	48.7683	28.7319	0.011233
9	1-visit HPV	0.6	49.9936	28.7341	0.013481
10	1-visit HPV	0.6	47.5508	28.7336	0.009749
11	1-visit HPV	0.6	50.7955	28.7288	0.014494
12	1-visit HPV	0.6	52.8671	28.7196	0.015148
13	1-visit HPV	0.6	48.7649	28.7306	0.010814
14	1-visit HPV	0.6	45.0273	28.7461	0.00826
15	1-visit HPV	0.6	46.0763	28.7422	0.010156
16	1-visit HPV	0.6	50.2625	28.726	0.012389
17	1-visit HPV	0.6	49.5584	28.73	0.011314
18	1-visit HPV	0.6	49.2848	28.727	0.013203
19	1-visit HPV	0.6	50.084	28.7251	0.012191
20	1-visit HPV	0.6	47.313	28.7388	0.01096
21	1-visit HPV	0.6	45.5136	28.7468	0.009683
22	1-visit HPV	0.6	52.1056	28.7192	0.015267
23	1-visit HPV	0.6	49.9428	28.7323	0.012175
24	1-visit HPV	0.6	48.852	28.7339	0.013441
25	1-visit HPV	0.6	45.0629	28.7453	0.009323
26	1-visit HPV	0.6	50.142	28.7307	0.013909
27	1-visit HPV	0.6	49.7491	28.7272	0.011725
28	1-visit HPV	0.6	47.4992	28.7306	0.01009
29	1-visit HPV	0.6	47.2825	28.7368	0.011962
30	1-visit HPV	0.6	48.822	28.7329	0.012024
31	1-visit HPV	0.6	50.9411	28.7209	0.014555
32	1-visit HPV	0.6	49.4346	28.7331	0.011909
33	1-visit HPV	0.6	47.3342	28.7401	0.010126
34	1-visit HPV	0.6	44.8299	28.7467	0.008578
35	1-visit HPV	0.6	52.2099	28.7176	0.013982
36	1-visit HPV	0.6	49.361	28.7299	0.013259
37	1-visit HPV	0.6	50.4269	28.7221	0.012466
38	1-visit HPV	0.6	48.532	28.7418	0.010099
39	1-visit HPV	0.6	50.3399	28.7186	0.012786
40	1-visit HPV	0.6	48.0337	28.7338	0.013742
41	1-visit HPV	0.6	47.8644	28.7344	0.012024
42	1-visit HPV	0.6	49.5778	28.7314	0.01303
43	1-visit HPV	0.6	50.8948	28.7299	0.01604
44	1-visit HPV	0.6	49.6302	28.7297	0.012907
45	1-visit HPV	0.6	46.7775	28.7361	0.00994
46	1-visit HPV	0.6	47.7248	28.742	0.01296
47	1-visit HPV	0.6	49.5814	28.7244	0.013024
48	1-visit HPV	0.6	50.6767	28.7316	0.016609
49	1-visit HPV	0.6	51.2455	28.7285	0.013512
50	1-visit HPV	0.6	49.8514	28.7252	0.012226
1	2-visit HPV	0.6	61.3648	28.6566	0.025862
2	2-visit HPV	0.6	60.2281	28.6584	0.023127
3	2-visit HPV	0.6	59.6515	28.6568	0.022807
4	2-visit HPV	0.6	54.4335	28.6891	0.020883
5	2-visit HPV	0.6	59.5561	28.6577	0.024053
6	2-visit HPV	0.6	57.8789	28.6664	0.022054
7	2-visit HPV	0.6	57.1815	28.6739	0.023589
8	2-visit HPV	0.6	58.6532	28.6624	0.022461
9	2-visit HPV	0.6	59.2533	28.6653	0.024256
10	2-visit HPV	0.6	57.0645	28.667	0.020242
11	2-visit HPV	0.6	60.6176	28.6581	0.02557
12	2-visit HPV	0.6	63.8397	28.6415	0.027339
13	2-visit HPV	0.6	58.5459	28.6615	0.021722
14	2-visit HPV	0.6	53.6166	28.6875	0.018631
15	2-visit HPV	0.6	54.7501	28.6828	0.020095
16	2-visit HPV	0.6	59.8756	28.6569	0.023156
17	2-visit HPV	0.6	58.9537	28.6606	0.021886
18	2-visit HPV	0.6	59.1992	28.6597	0.023683
19	2-visit HPV	0.6	60.0984	28.6553	0.023464
20	2-visit HPV	0.6	56.4218	28.676	0.021616
21	2-visit HPV	0.6	53.7697	28.6892	0.019881
22	2-visit HPV	0.6	62.2993	28.6479	0.026579
23	2-visit HPV	0.6	58.517	28.6671	0.022771
24	2-visit HPV	0.6	56.9268	28.6742	0.022628
25	2-visit HPV	0.6	54.1148	28.6847	0.019558
26	2-visit HPV	0.6	59.1397	28.6666	0.024876
27	2-visit HPV	0.6	58.9956	28.659	0.022073
28	2-visit HPV	0.6	58.5755	28.6581	0.021515
29	2-visit HPV	0.6	55.5296	28.6784	0.021315
30	2-visit HPV	0.6	57.5859	28.6695	0.02245
31	2-visit HPV	0.6	60.0316	28.657	0.024415
32	2-visit HPV	0.6	57.6892	28.6704	0.022026
33	2-visit HPV	0.6	56.4815	28.6744	0.020795
34	2-visit HPV	0.6	53.6995	28.6865	0.019034
35	2-visit HPV	0.6	62.1185	28.6447	0.024835
36	2-visit HPV	0.6	58.9776	28.663	0.023793
37	2-visit HPV	0.6	60.1756	28.6532	0.023251
38	2-visit HPV	0.6	57.5652	28.6739	0.021731
39	2-visit HPV	0.6	60.9475	28.6472	0.023511
40	2-visit HPV	0.6	57.1862	28.6726	0.023743
41	2-visit HPV	0.6	56.721	28.6721	0.021885
42	2-visit HPV	0.6	58.2165	28.668	0.023131
43	2-visit HPV	0.6	59.7488	28.6662	0.026739
44	2-visit HPV	0.6	59.3761	28.6605	0.023659
45	2-visit HPV	0.6	57.3023	28.6666	0.021121
46	2-visit HPV	0.6	56.3477	28.6805	0.023373
47	2-visit HPV	0.6	59.6985	28.6555	0.023594
48	2-visit HPV	0.6	59.8903	28.6666	0.027552
49	2-visit HPV	0.6	60.5228	28.6592	0.024721
50	2-visit HPV	0.6	59.6249	28.6562	0.022889
1	1-visit HPV	0.7	52.9703	28.7217	0.015829
2	1-visit HPV	0.7	50.0951	28.7301	0.011199
3	1-visit HPV	0.7	50.9587	28.7199	0.012945
4	1-visit HPV	0.7	46.3763	28.7454	0.010677
5	1-visit HPV	0.7	48.1887	28.7269	0.012211
6	1-visit HPV	0.7	47.9362	28.7334	0.010786
7	1-visit HPV	0.7	48.6557	28.7317	0.013862
8	1-visit HPV	0.7	48.7572	28.7298	0.011283
9	1-visit HPV	0.7	50.0051	28.732	0.013535
10	1-visit HPV	0.7	47.5537	28.7316	0.009795
11	1-visit HPV	0.7	50.7662	28.7269	0.014526
12	1-visit HPV	0.7	52.872	28.7171	0.01521
13	1-visit HPV	0.7	48.7953	28.7287	0.010888
14	1-visit HPV	0.7	44.9975	28.7448	0.008288
15	1-visit HPV	0.7	46.0693	28.7404	0.010196
16	1-visit HPV	0.7	50.2645	28.7237	0.012442
17	1-visit HPV	0.7	49.5977	28.7277	0.011392
18	1-visit HPV	0.7	49.2907	28.725	0.013253
19	1-visit HPV	0.7	50.0669	28.723	0.01223
20	1-visit HPV	0.7	47.2877	28.7371	0.010994
21	1-visit HPV	0.7	45.5174	28.7453	0.009733
22	1-visit HPV	0.7	52.0792	28.717	0.015309
23	1-visit HPV	0.7	49.9355	28.7303	0.012223
24	1-visit HPV	0.7	48.8959	28.7319	0.013519
25	1-visit HPV	0.7	45.0344	28.7438	0.009354
26	1-visit HPV	0.7	50.1657	28.7289	0.01398
27	1-visit HPV	0.7	49.7608	28.7249	0.011776
28	1-visit HPV	0.7	47.5078	28.7281	0.010154
29	1-visit HPV	0.7	47.2742	28.7351	0.012003
30	1-visit HPV	0.7	48.8082	28.7311	0.012068
31	1-visit HPV	0.7	50.9404	28.7187	0.014604
32	1-visit HPV	0.7	49.4581	28.731	0.011977
33	1-visit HPV	0.7	47.294	28.7383	0.010149
34	1-visit HPV	0.7	44.8208	28.745	0.008623
35	1-visit HPV	0.7	52.2254	28.7152	0.014034
36	1-visit HPV	0.7	49.3599	28.7279	0.013313
37	1-visit HPV	0.7	50.4306	28.7199	0.012512
38	1-visit HPV	0.7	48.5053	28.74	0.010141
39	1-visit HPV	0.7	50.3375	28.7159	0.012839
40	1-visit HPV	0.7	48.0311	28.7319	0.013792
41	1-visit HPV	0.7	47.883	28.7323	0.012084
42	1-visit HPV	0.7	49.5864	28.7294	0.013083
43	1-visit HPV	0.7	50.9073	28.728	0.016103
44	1-visit HPV	0.7	49.6428	28.7274	0.012962
45	1-visit HPV	0.7	46.7676	28.734	0.00999
46	1-visit HPV	0.7	47.7124	28.7403	0.013008
47	1-visit HPV	0.7	49.6282	28.7221	0.013098
48	1-visit HPV	0.7	50.6792	28.7299	0.016665
49	1-visit HPV	0.7	51.2881	28.7264	0.013585
50	1-visit HPV	0.7	49.8519	28.7229	0.01227
1	2-visit HPV	0.7	63.301	28.6371	0.028741
2	2-visit HPV	0.7	62.6913	28.6366	0.026637
3	2-visit HPV	0.7	61.4501	28.6391	0.025481
4	2-visit HPV	0.7	56.3012	28.6721	0.023914
5	2-visit HPV	0.7	62.169	28.6373	0.027521
6	2-visit HPV	0.7	60.1723	28.6466	0.025305
7	2-visit HPV	0.7	58.8254	28.6579	0.026164
8	2-visit HPV	0.7	60.9151	28.6427	0.025636
9	2-visit HPV	0.7	61.3707	28.646	0.027334
10	2-visit HPV	0.7	59.1891	28.6485	0.023232
11	2-visit HPV	0.7	62.754	28.6384	0.028603
12	2-visit HPV	0.7	66.4052	28.6201	0.030785
13	2-visit HPV	0.7	60.5677	28.6434	0.024642
14	2-visit HPV	0.7	55.4872	28.6703	0.021542
15	2-visit HPV	0.7	56.6619	28.6654	0.022989
16	2-visit HPV	0.7	62.0099	28.6374	0.026161
17	2-visit HPV	0.7	61.021	28.6417	0.024797
18	2-visit HPV	0.7	61.3392	28.6408	0.026586
19	2-visit HPV	0.7	62.2922	28.6355	0.02659
20	2-visit HPV	0.7	58.4593	28.6586	0.024614
21	2-visit HPV	0.7	55.6258	28.6725	0.022816
22	2-visit HPV	0.7	64.5924	28.628	0.029709
23	2-visit HPV	0.7	60.5342	28.648	0.025872
24	2-visit HPV	0.7	58.6771	28.6576	0.025223
25	2-visit HPV	0.7	56.2406	28.6666	0.022632
26	2-visit HPV	0.7	60.9052	28.6494	0.027671
27	2-visit HPV	0.7	61.0803	28.64	0.025021
28	2-visit HPV	0.7	61.124	28.6377	0.024775
29	2-visit HPV	0.7	57.1341	28.6627	0.023817
30	2-visit HPV	0.7	59.6032	28.6515	0.025467
31	2-visit HPV	0.7	61.7146	28.6397	0.026925
32	2-visit HPV	0.7	59.457	28.6532	0.024846
33	2-visit HPV	0.7	58.7082	28.6551	0.024016
34	2-visit HPV	0.7	55.6874	28.6688	0.022047
35	2-visit HPV	0.7	64.3455	28.6246	0.027889
36	2-visit HPV	0.7	60.9851	28.6448	0.026635
37	2-visit HPV	0.7	62.2003	28.6346	0.026124
38	2-visit HPV	0.7	59.8776	28.6539	0.025264
39	2-visit HPV	0.7	63.2285	28.6271	0.026484
40	2-visit HPV	0.7	59.052	28.6559	0.026469
41	2-visit HPV	0.7	58.5748	28.6548	0.024595
42	2-visit HPV	0.7	59.9366	28.6507	0.025811
43	2-visit HPV	0.7	61.5952	28.6491	0.029614
44	2-visit HPV	0.7	61.5602	28.6411	0.026701
45	2-visit HPV	0.7	59.6658	28.6468	0.024295
46	2-visit HPV	0.7	58.2426	28.6631	0.026341
47	2-visit HPV	0.7	61.8158	28.6369	0.026438
48	2-visit HPV	0.7	61.907	28.6488	0.030618
49	2-visit HPV	0.7	62.5641	28.6402	0.027777
50	2-visit HPV	0.7	61.8071	28.6368	0.02585

## Sheet: Uganda
Parameter set	Screening strategy	LTFU	Total lifetime cost per woman (discounted)	Population life expectancy (discounted)	Lifetime risk of detected cervical cancer
1	No screening	NA	13.0079	25.1937	0.039853
2	No screening	NA	12.381	25.2063	0.038946
3	No screening	NA	12.1185	25.2068	0.036846
4	No screening	NA	12.3449	25.2031	0.03759
5	No screening	NA	11.9361	25.2161	0.038896
6	No screening	NA	12.2421	25.2045	0.037283
7	No screening	NA	11.5538	25.2128	0.034442
8	No screening	NA	11.9132	25.2099	0.036814
9	No screening	NA	14.1615	25.1743	0.042456
10	No screening	NA	12.2065	25.2056	0.037339
11	No screening	NA	12.9746	25.1907	0.038102
12	No screening	NA	12.5627	25.2003	0.03815
13	No screening	NA	12.5397	25.2008	0.038339
14	No screening	NA	13.503	25.1882	0.041788
15	No screening	NA	12.0319	25.2079	0.036755
16	No screening	NA	11.5661	25.2123	0.03445
17	No screening	NA	13.3841	25.1904	0.041933
18	No screening	NA	12.3115	25.202	0.036815
19	No screening	NA	11.1724	25.2242	0.035341
20	No screening	NA	11.9042	25.2141	0.037768
21	No screening	NA	11.9657	25.2079	0.035977
22	No screening	NA	10.9649	25.2285	0.035487
23	No screening	NA	12.1639	25.2073	0.037395
24	No screening	NA	12.4355	25.1996	0.036938
25	No screening	NA	13.1899	25.1876	0.038888
26	No screening	NA	12.0586	25.2086	0.037217
27	No screening	NA	12.7383	25.1959	0.038107
28	No screening	NA	11.5739	25.2179	0.036189
29	No screening	NA	12.2061	25.2035	0.036539
30	No screening	NA	12.3106	25.2018	0.036605
31	No screening	NA	11.5226	25.2167	0.036129
32	No screening	NA	12.01	25.2105	0.037245
33	No screening	NA	13.4775	25.1869	0.041109
34	No screening	NA	13.3299	25.1881	0.040182
35	No screening	NA	12.7372	25.1943	0.037358
36	No screening	NA	12.3101	25.2039	0.038134
37	No screening	NA	13.1472	25.1888	0.03874
38	No screening	NA	12.997	25.1923	0.038818
39	No screening	NA	13.2191	25.1854	0.038621
40	No screening	NA	11.2886	25.2193	0.034762
41	No screening	NA	11.955	25.2099	0.03672
42	No screening	NA	12.9247	25.1902	0.037626
43	No screening	NA	12.4841	25.1977	0.03665
44	No screening	NA	13.0713	25.1959	0.041032
45	No screening	NA	11.758	25.2162	0.03778
46	No screening	NA	11.7858	25.2134	0.036753
47	No screening	NA	13.1662	25.193	0.040745
48	No screening	NA	13.0915	25.1905	0.038979
49	No screening	NA	13.1453	25.1872	0.038293
50	No screening	NA	11.9882	25.2077	0.036386
1	1-visit HPV	0.1	39.2339	25.3436	0.01217
2	1-visit HPV	0.1	38.5518	25.3432	0.012997
3	1-visit HPV	0.1	36.0998	25.345	0.011372
4	1-visit HPV	0.1	38.4392	25.342	0.01207
5	1-visit HPV	0.1	38.9557	25.3474	0.011224
6	1-visit HPV	0.1	36.8902	25.3405	0.012671
7	1-visit HPV	0.1	34.8654	25.3486	0.008301
8	1-visit HPV	0.1	38.9936	25.3475	0.011363
9	1-visit HPV	0.1	39.1582	25.3386	0.012377
10	1-visit HPV	0.1	37.4955	25.3462	0.011512
11	1-visit HPV	0.1	37.7504	25.342	0.011085
12	1-visit HPV	0.1	39.5363	25.3389	0.013314
13	1-visit HPV	0.1	39.7959	25.3441	0.011228
14	1-visit HPV	0.1	37.7275	25.3422	0.012227
15	1-visit HPV	0.1	38.5372	25.3476	0.010255
16	1-visit HPV	0.1	35.768	25.3489	0.009198
17	1-visit HPV	0.1	39.1075	25.3424	0.011948
18	1-visit HPV	0.1	36.9566	25.3426	0.011625
19	1-visit HPV	0.1	37.4284	25.3484	0.011494
20	1-visit HPV	0.1	40.1171	25.3435	0.01323
21	1-visit HPV	0.1	38.7696	25.3411	0.011489
22	1-visit HPV	0.1	35.5359	25.3528	0.009626
23	1-visit HPV	0.1	38.5933	25.3457	0.010094
24	1-visit HPV	0.1	38.069	25.3391	0.012438
25	1-visit HPV	0.1	38.8377	25.3402	0.011693
26	1-visit HPV	0.1	39.5317	25.3414	0.012536
27	1-visit HPV	0.1	38.5489	25.3429	0.012163
28	1-visit HPV	0.1	35.8299	25.3492	0.010369
29	1-visit HPV	0.1	37.5454	25.3483	0.009355
30	1-visit HPV	0.1	36.3692	25.3431	0.010883
31	1-visit HPV	0.1	37.5383	25.3517	0.009228
32	1-visit HPV	0.1	39.171	25.3447	0.012144
33	1-visit HPV	0.1	38.8936	25.338	0.013981
34	1-visit HPV	0.1	37.4682	25.3388	0.0119
35	1-visit HPV	0.1	35.9919	25.3448	0.009938
36	1-visit HPV	0.1	37.1877	25.3497	0.010042
37	1-visit HPV	0.1	37.8794	25.3424	0.010616
38	1-visit HPV	0.1	36.7266	25.3392	0.013042
39	1-visit HPV	0.1	35.3972	25.3446	0.009888
40	1-visit HPV	0.1	36.0408	25.3498	0.009916
41	1-visit HPV	0.1	36.9016	25.3463	0.010122
42	1-visit HPV	0.1	38.2287	25.3387	0.011405
43	1-visit HPV	0.1	35.8524	25.3409	0.011052
44	1-visit HPV	0.1	36.6862	25.3434	0.012252
45	1-visit HPV	0.1	38.0294	25.3472	0.011824
46	1-visit HPV	0.1	37.8028	25.3488	0.01061
47	1-visit HPV	0.1	38.1761	25.3409	0.012851
48	1-visit HPV	0.1	38.8284	25.3377	0.012874
49	1-visit HPV	0.1	39.3221	25.3435	0.009698
50	1-visit HPV	0.1	36.3208	25.3448	0.010596
1	2-visit HPV	0.1	47.0354	25.3381	0.013263
2	2-visit HPV	0.1	46.4154	25.3381	0.014076
3	2-visit HPV	0.1	44.1515	25.3397	0.012374
4	2-visit HPV	0.1	46.3041	25.3364	0.013073
5	2-visit HPV	0.1	46.7135	25.3425	0.012218
6	2-visit HPV	0.1	44.9031	25.3351	0.013711
7	2-visit HPV	0.1	43.0062	25.3435	0.009262
8	2-visit HPV	0.1	46.7571	25.3424	0.012314
9	2-visit HPV	0.1	47.0279	25.3324	0.01346
10	2-visit HPV	0.1	45.4154	25.3408	0.012475
11	2-visit HPV	0.1	45.6853	25.3362	0.0121
12	2-visit HPV	0.1	47.315	25.3331	0.014342
13	2-visit HPV	0.1	47.5137	25.3385	0.012251
14	2-visit HPV	0.1	45.7095	25.3361	0.013432
15	2-visit HPV	0.1	46.3391	25.3423	0.011271
16	2-visit HPV	0.1	43.8174	25.3437	0.010166
17	2-visit HPV	0.1	46.9433	25.3368	0.013116
18	2-visit HPV	0.1	44.9463	25.337	0.012612
19	2-visit HPV	0.1	45.3052	25.3434	0.012412
20	2-visit HPV	0.1	47.7815	25.3383	0.014232
21	2-visit HPV	0.1	46.5899	25.3356	0.012492
22	2-visit HPV	0.1	43.5479	25.3485	0.010511
23	2-visit HPV	0.1	46.3967	25.3403	0.011113
24	2-visit HPV	0.1	45.9937	25.3331	0.013482
25	2-visit HPV	0.1	46.6771	25.3342	0.012725
26	2-visit HPV	0.1	47.286	25.3358	0.013555
27	2-visit HPV	0.1	46.419	25.3371	0.013225
28	2-visit HPV	0.1	43.8678	25.3442	0.011346
29	2-visit HPV	0.1	45.4278	25.3429	0.010351
30	2-visit HPV	0.1	44.399	25.3374	0.011882
31	2-visit HPV	0.1	45.3792	25.347	0.010164
32	2-visit HPV	0.1	46.9533	25.3395	0.013139
33	2-visit HPV	0.1	46.7871	25.3318	0.015059
34	2-visit HPV	0.1	45.4652	25.3328	0.013036
35	2-visit HPV	0.1	44.0757	25.3391	0.010938
36	2-visit HPV	0.1	45.1219	25.3446	0.011031
37	2-visit HPV	0.1	45.7973	25.3365	0.011691
38	2-visit HPV	0.1	44.7996	25.3333	0.014092
39	2-visit HPV	0.1	43.5585	25.3386	0.01095
40	2-visit HPV	0.1	44.0361	25.3448	0.010854
41	2-visit HPV	0.1	44.8568	25.341	0.011143
42	2-visit HPV	0.1	46.1544	25.3326	0.01251
43	2-visit HPV	0.1	43.9638	25.3353	0.012065
44	2-visit HPV	0.1	44.7357	25.3377	0.013369
45	2-visit HPV	0.1	45.8624	25.3424	0.012785
46	2-visit HPV	0.1	45.6649	25.3439	0.011559
47	2-visit HPV	0.1	46.1151	25.335	0.013943
48	2-visit HPV	0.1	46.6925	25.3317	0.013921
49	2-visit HPV	0.1	47.1015	25.3376	0.010751
50	2-visit HPV	0.1	44.3586	25.3394	0.011597
1	1-visit HPV	0.2	39.1808	25.3416	0.012359
2	1-visit HPV	0.2	38.5021	25.3414	0.013198
3	1-visit HPV	0.2	36.0606	25.3431	0.011547
4	1-visit HPV	0.2	38.4038	25.3402	0.01224
5	1-visit HPV	0.2	38.8797	25.3458	0.011358
6	1-visit HPV	0.2	36.8433	25.3386	0.012836
7	1-visit HPV	0.2	34.8138	25.3468	0.008457
8	1-visit HPV	0.2	38.948	25.3459	0.011539
9	1-visit HPV	0.2	39.0909	25.3365	0.012549
10	1-visit HPV	0.2	37.4575	25.3444	0.011677
11	1-visit HPV	0.2	37.7169	25.3398	0.01129
12	1-visit HPV	0.2	39.498	25.3369	0.013495
13	1-visit HPV	0.2	39.7394	25.3423	0.011398
14	1-visit HPV	0.2	37.6703	25.34	0.012416
15	1-visit HPV	0.2	38.4866	25.3457	0.010421
16	1-visit HPV	0.2	35.7276	25.3472	0.009378
17	1-visit HPV	0.2	39.0448	25.3404	0.012148
18	1-visit HPV	0.2	36.9159	25.3407	0.011792
19	1-visit HPV	0.2	37.3864	25.347	0.011645
20	1-visit HPV	0.2	40.0651	25.342	0.013375
21	1-visit HPV	0.2	38.7184	25.3392	0.011638
22	1-visit HPV	0.2	35.4615	25.3513	0.009763
23	1-visit HPV	0.2	38.5421	25.3439	0.010268
24	1-visit HPV	0.2	38.0365	25.3371	0.012645
25	1-visit HPV	0.2	38.78	25.3381	0.011862
26	1-visit HPV	0.2	39.496	25.3394	0.012716
27	1-visit HPV	0.2	38.5165	25.3409	0.01235
28	1-visit HPV	0.2	35.7751	25.3475	0.010536
29	1-visit HPV	0.2	37.4907	25.3466	0.00952
30	1-visit HPV	0.2	36.3269	25.3411	0.011054
31	1-visit HPV	0.2	37.4678	25.3501	0.009374
32	1-visit HPV	0.2	39.1279	25.3427	0.012328
33	1-visit HPV	0.2	38.8552	25.3361	0.014167
34	1-visit HPV	0.2	37.4241	25.3366	0.012072
35	1-visit HPV	0.2	35.9604	25.3425	0.010125
36	1-visit HPV	0.2	37.124	25.3479	0.010209
37	1-visit HPV	0.2	37.8301	25.3403	0.010797
38	1-visit HPV	0.2	36.6938	25.3372	0.01323
39	1-visit HPV	0.2	35.355	25.3425	0.010084
40	1-visit HPV	0.2	35.9945	25.348	0.01009
41	1-visit HPV	0.2	36.8566	25.3444	0.010304
42	1-visit HPV	0.2	38.1886	25.3366	0.011602
43	1-visit HPV	0.2	35.8091	25.3388	0.011236
44	1-visit HPV	0.2	36.6354	25.3415	0.012435
45	1-visit HPV	0.2	37.96	25.3455	0.011963
46	1-visit HPV	0.2	37.7395	25.3472	0.01075
47	1-visit HPV	0.2	38.1289	25.339	0.013036
48	1-visit HPV	0.2	38.7949	25.3357	0.013039
49	1-visit HPV	0.2	39.2713	25.3414	0.009876
50	1-visit HPV	0.2	36.2526	25.3429	0.010724
1	2-visit HPV	0.2	45.1679	25.3285	0.014933
2	2-visit HPV	0.2	44.5758	25.3291	0.015671
3	2-visit HPV	0.2	42.5448	25.3305	0.013947
4	2-visit HPV	0.2	44.5213	25.3273	0.014679
5	2-visit HPV	0.2	44.775	25.3345	0.013788
6	2-visit HPV	0.2	43.2522	25.3259	0.015303
7	2-visit HPV	0.2	41.4504	25.3349	0.010731
8	2-visit HPV	0.2	44.8444	25.334	0.013858
9	2-visit HPV	0.2	45.2505	25.3219	0.0152
10	2-visit HPV	0.2	43.6727	25.3319	0.013982
11	2-visit HPV	0.2	43.9698	25.3263	0.01371
12	2-visit HPV	0.2	45.4407	25.3239	0.015929
13	2-visit HPV	0.2	45.5658	25.3295	0.013878
14	2-visit HPV	0.2	43.9947	25.3264	0.015157
15	2-visit HPV	0.2	44.4691	25.3336	0.012869
16	2-visit HPV	0.2	42.195	25.3349	0.011678
17	2-visit HPV	0.2	45.1144	25.3269	0.014939
18	2-visit HPV	0.2	43.2896	25.3277	0.014168
19	2-visit HPV	0.2	43.5001	25.3356	0.013835
20	2-visit HPV	0.2	45.7896	25.3298	0.015808
21	2-visit HPV	0.2	44.7236	25.3268	0.01401
22	2-visit HPV	0.2	41.8516	25.3409	0.011935
23	2-visit HPV	0.2	44.5295	25.3315	0.012729
24	2-visit HPV	0.2	44.2595	25.3237	0.015098
25	2-visit HPV	0.2	44.8811	25.3243	0.014415
26	2-visit HPV	0.2	45.3716	25.3268	0.015124
27	2-visit HPV	0.2	44.6242	25.3277	0.014814
28	2-visit HPV	0.2	42.2144	25.3361	0.01288
29	2-visit HPV	0.2	43.6206	25.3341	0.011891
30	2-visit HPV	0.2	42.7825	25.3282	0.013462
31	2-visit HPV	0.2	43.5282	25.3389	0.011649
32	2-visit HPV	0.2	45.0611	25.3304	0.014711
33	2-visit HPV	0.2	45.0308	25.3219	0.016722
34	2-visit HPV	0.2	43.8121	25.3227	0.014767
35	2-visit HPV	0.2	42.5362	25.3288	0.012576
36	2-visit HPV	0.2	43.3713	25.3357	0.01261
37	2-visit HPV	0.2	44.0567	25.3268	0.013371
38	2-visit HPV	0.2	43.2199	25.3235	0.01569
39	2-visit HPV	0.2	42.0658	25.3283	0.012632
40	2-visit HPV	0.2	42.3498	25.3366	0.01232
41	2-visit HPV	0.2	43.157	25.3321	0.01275
42	2-visit HPV	0.2	44.4321	25.3227	0.014214
43	2-visit HPV	0.2	42.4087	25.3257	0.01363
44	2-visit HPV	0.2	43.1199	25.328	0.015062
45	2-visit HPV	0.2	44.032	25.3337	0.014367
46	2-visit HPV	0.2	43.8173	25.3357	0.013013
47	2-visit HPV	0.2	44.402	25.3254	0.015675
48	2-visit HPV	0.2	44.932	25.3219	0.015603
49	2-visit HPV	0.2	45.2202	25.3279	0.012419
50	2-visit HPV	0.2	42.6939	25.3303	0.013096
1	1-visit HPV	0.3	39.1286	25.3394	0.012527
2	1-visit HPV	0.3	38.4454	25.3395	0.013358
3	1-visit HPV	0.3	36.0161	25.3409	0.011704
4	1-visit HPV	0.3	38.3633	25.3382	0.012387
5	1-visit HPV	0.3	38.8133	25.3441	0.011503
6	1-visit HPV	0.3	36.7959	25.3366	0.012976
7	1-visit HPV	0.3	34.7636	25.3449	0.00859
8	1-visit HPV	0.3	38.8949	25.3442	0.011686
9	1-visit HPV	0.3	39.0289	25.334	0.012709
10	1-visit HPV	0.3	37.4158	25.3424	0.011814
11	1-visit HPV	0.3	37.6785	25.3376	0.01146
12	1-visit HPV	0.3	39.462	25.3349	0.013664
13	1-visit HPV	0.3	39.6834	25.3403	0.011537
14	1-visit HPV	0.3	37.6145	25.3379	0.012579
15	1-visit HPV	0.3	38.4361	25.3437	0.010573
16	1-visit HPV	0.3	35.6778	25.3452	0.00952
17	1-visit HPV	0.3	38.9835	25.3384	0.012317
18	1-visit HPV	0.3	36.8795	25.3385	0.011963
19	1-visit HPV	0.3	37.3367	25.3454	0.011765
20	1-visit HPV	0.3	40.021	25.3402	0.013521
21	1-visit HPV	0.3	38.6684	25.3371	0.011786
22	1-visit HPV	0.3	35.3967	25.3496	0.009886
23	1-visit HPV	0.3	38.4804	25.3419	0.010406
24	1-visit HPV	0.3	37.9885	25.3349	0.012792
25	1-visit HPV	0.3	38.7255	25.3357	0.012014
26	1-visit HPV	0.3	39.4546	25.3372	0.012871
27	1-visit HPV	0.3	38.4806	25.3386	0.012529
28	1-visit HPV	0.3	35.7135	25.3459	0.010658
29	1-visit HPV	0.3	37.4459	25.3446	0.009694
30	1-visit HPV	0.3	36.2743	25.3389	0.011179
31	1-visit HPV	0.3	37.406	25.3482	0.009511
32	1-visit HPV	0.3	39.0793	25.3409	0.012478
33	1-visit HPV	0.3	38.8112	25.3339	0.014334
34	1-visit HPV	0.3	37.3737	25.3343	0.012212
35	1-visit HPV	0.3	35.9176	25.3401	0.010284
36	1-visit HPV	0.3	37.0613	25.3459	0.010356
37	1-visit HPV	0.3	37.7813	25.3381	0.01095
38	1-visit HPV	0.3	36.6547	25.335	0.013393
39	1-visit HPV	0.3	35.3219	25.3399	0.010285
40	1-visit HPV	0.3	35.9384	25.3462	0.010209
41	1-visit HPV	0.3	36.8053	25.3425	0.010446
42	1-visit HPV	0.3	38.1417	25.3344	0.011766
43	1-visit HPV	0.3	35.7737	25.3365	0.011412
44	1-visit HPV	0.3	36.582	25.3396	0.012585
45	1-visit HPV	0.3	37.8954	25.3437	0.012092
46	1-visit HPV	0.3	37.6865	25.3453	0.010889
47	1-visit HPV	0.3	38.082	25.337	0.013207
48	1-visit HPV	0.3	38.7653	25.3335	0.013201
49	1-visit HPV	0.3	39.2107	25.3392	0.010022
50	1-visit HPV	0.3	36.1967	25.3411	0.01085
1	2-visit HPV	0.3	43.3743	25.3162	0.016896
2	2-visit HPV	0.3	42.8054	25.3179	0.017528
3	2-visit HPV	0.3	40.9769	25.3192	0.015708
4	2-visit HPV	0.3	42.7601	25.3159	0.016437
5	2-visit HPV	0.3	42.8912	25.3243	0.015601
6	2-visit HPV	0.3	41.6542	25.3146	0.017061
7	2-visit HPV	0.3	39.9446	25.3243	0.012404
8	2-visit HPV	0.3	42.9785	25.323	0.015604
9	2-visit HPV	0.3	43.5417	25.3086	0.017234
10	2-visit HPV	0.3	41.9736	25.3207	0.015704
11	2-visit HPV	0.3	42.3096	25.3143	0.015547
12	2-visit HPV	0.3	43.61	25.3124	0.017706
13	2-visit HPV	0.3	43.6659	25.3181	0.015704
14	2-visit HPV	0.3	42.3917	25.3143	0.017218
15	2-visit HPV	0.3	42.6545	25.3222	0.014693
16	2-visit HPV	0.3	40.6085	25.3241	0.01339
17	2-visit HPV	0.3	43.3413	25.3151	0.016957
18	2-visit HPV	0.3	41.658	25.316	0.015873
19	2-visit HPV	0.3	41.7493	25.3256	0.015466
20	2-visit HPV	0.3	43.8241	25.3192	0.017496
21	2-visit HPV	0.3	42.9048	25.3158	0.015724
22	2-visit HPV	0.3	40.2223	25.3316	0.013615
23	2-visit HPV	0.3	42.7199	25.3204	0.014561
24	2-visit HPV	0.3	42.5751	25.3116	0.016927
25	2-visit HPV	0.3	43.1307	25.3118	0.016252
26	2-visit HPV	0.3	43.4827	25.3159	0.016836
27	2-visit HPV	0.3	42.9057	25.3157	0.016678
28	2-visit HPV	0.3	40.629	25.3258	0.014633
29	2-visit HPV	0.3	41.9209	25.3224	0.013764
30	2-visit HPV	0.3	41.1986	25.3168	0.015203
31	2-visit HPV	0.3	41.7642	25.3285	0.01344
32	2-visit HPV	0.3	43.1997	25.32	0.016377
33	2-visit HPV	0.3	43.3216	25.3095	0.01863
34	2-visit HPV	0.3	42.2188	25.3104	0.01672
35	2-visit HPV	0.3	41.0287	25.317	0.01439
36	2-visit HPV	0.3	41.6813	25.3246	0.014404
37	2-visit HPV	0.3	42.4092	25.3145	0.015324
38	2-visit HPV	0.3	41.7077	25.3114	0.017556
39	2-visit HPV	0.3	40.6878	25.3152	0.014663
40	2-visit HPV	0.3	40.7255	25.3263	0.013978
41	2-visit HPV	0.3	41.4931	25.3213	0.014527
42	2-visit HPV	0.3	42.7571	25.3103	0.016119
43	2-visit HPV	0.3	40.9183	25.3136	0.015452
44	2-visit HPV	0.3	41.5875	25.3165	0.017071
45	2-visit HPV	0.3	42.2404	25.3236	0.016113
46	2-visit HPV	0.3	42.0601	25.325	0.01476
47	2-visit HPV	0.3	42.7482	25.3135	0.017629
48	2-visit HPV	0.3	43.2028	25.3097	0.017428
49	2-visit HPV	0.3	43.4169	25.3154	0.014362
50	2-visit HPV	0.3	41.0882	25.3198	0.014801
1	1-visit HPV	0.4	39.0825	25.3369	0.01269
2	1-visit HPV	0.4	38.3919	25.3374	0.013494
3	1-visit HPV	0.4	35.9692	25.3385	0.011838
4	1-visit HPV	0.4	38.3299	25.3358	0.012517
5	1-visit HPV	0.4	38.7429	25.3424	0.011609
6	1-visit HPV	0.4	36.7527	25.3344	0.013101
7	1-visit HPV	0.4	34.7123	25.343	0.008696
8	1-visit HPV	0.4	38.844	25.3421	0.01181
9	1-visit HPV	0.4	38.9785	25.3313	0.012877
10	1-visit HPV	0.4	37.3697	25.3403	0.01193
11	1-visit HPV	0.4	37.628	25.3351	0.01159
12	1-visit HPV	0.4	39.4254	25.3323	0.01382
13	1-visit HPV	0.4	39.6251	25.3381	0.011655
14	1-visit HPV	0.4	37.56	25.3356	0.012741
15	1-visit HPV	0.4	38.3781	25.3416	0.010693
16	1-visit HPV	0.4	35.6306	25.3431	0.009654
17	1-visit HPV	0.4	38.9157	25.3362	0.012453
18	1-visit HPV	0.4	36.8291	25.3362	0.012081
19	1-visit HPV	0.4	37.2956	25.3435	0.01188
20	1-visit HPV	0.4	39.9736	25.3383	0.013632
21	1-visit HPV	0.4	38.6214	25.3348	0.01191
22	1-visit HPV	0.4	35.3254	25.3482	0.009978
23	1-visit HPV	0.4	38.4418	25.3396	0.010568
24	1-visit HPV	0.4	37.955	25.3325	0.012957
25	1-visit HPV	0.4	38.683	25.3331	0.012163
26	1-visit HPV	0.4	39.4147	25.3351	0.013004
27	1-visit HPV	0.4	38.4438	25.336	0.01268
28	1-visit HPV	0.4	35.6525	25.344	0.010771
29	1-visit HPV	0.4	37.3966	25.3422	0.009839
30	1-visit HPV	0.4	36.2264	25.3367	0.011288
31	1-visit HPV	0.4	37.3349	25.3464	0.009611
32	1-visit HPV	0.4	39.0341	25.3389	0.012612
33	1-visit HPV	0.4	38.7653	25.3315	0.014472
34	1-visit HPV	0.4	37.3266	25.3318	0.012338
35	1-visit HPV	0.4	35.8869	25.3376	0.010448
36	1-visit HPV	0.4	36.9941	25.3439	0.010461
37	1-visit HPV	0.4	37.7364	25.3357	0.011095
38	1-visit HPV	0.4	36.6106	25.3325	0.013527
39	1-visit HPV	0.4	35.2768	25.3372	0.01045
40	1-visit HPV	0.4	35.8906	25.3443	0.010328
41	1-visit HPV	0.4	36.7467	25.3404	0.010555
42	1-visit HPV	0.4	38.0939	25.3319	0.011901
43	1-visit HPV	0.4	35.7242	25.3341	0.011533
44	1-visit HPV	0.4	36.5304	25.3374	0.012724
45	1-visit HPV	0.4	37.8291	25.3419	0.012196
46	1-visit HPV	0.4	37.6305	25.3434	0.011003
47	1-visit HPV	0.4	38.0307	25.3348	0.013343
48	1-visit HPV	0.4	38.739	25.3311	0.013347
49	1-visit HPV	0.4	39.1683	25.3367	0.010177
50	1-visit HPV	0.4	36.1365	25.3391	0.010949
1	2-visit HPV	0.4	41.6977	25.3025	0.019183
2	2-visit HPV	0.4	41.1108	25.3058	0.01959
3	2-visit HPV	0.4	39.5038	25.3071	0.017711
4	2-visit HPV	0.4	41.0993	25.3034	0.018475
5	2-visit HPV	0.4	41.0974	25.3134	0.017672
6	2-visit HPV	0.4	40.1235	25.3028	0.018996
7	2-visit HPV	0.4	38.5229	25.3127	0.014349
8	2-visit HPV	0.4	41.221	25.3108	0.017676
9	2-visit HPV	0.4	41.9437	25.2938	0.01958
10	2-visit HPV	0.4	40.3707	25.3085	0.017723
11	2-visit HPV	0.4	40.7513	25.3006	0.017697
12	2-visit HPV	0.4	41.8541	25.2994	0.019727
13	2-visit HPV	0.4	41.8593	25.3056	0.017798
14	2-visit HPV	0.4	40.8711	25.3007	0.019607
15	2-visit HPV	0.4	40.9189	25.3099	0.016787
16	2-visit HPV	0.4	39.123	25.3125	0.015354
17	2-visit HPV	0.4	41.6448	25.302	0.019232
18	2-visit HPV	0.4	40.1182	25.3033	0.017861
19	2-visit HPV	0.4	40.0966	25.3146	0.017406
20	2-visit HPV	0.4	41.9493	25.3077	0.019461
21	2-visit HPV	0.4	41.1558	25.3037	0.017644
22	2-visit HPV	0.4	38.6632	25.3211	0.015528
23	2-visit HPV	0.4	41.001	25.3083	0.016674
24	2-visit HPV	0.4	40.9794	25.2988	0.018967
25	2-visit HPV	0.4	41.4742	25.298	0.018378
26	2-visit HPV	0.4	41.6899	25.3038	0.01882
27	2-visit HPV	0.4	41.2676	25.3026	0.018795
28	2-visit HPV	0.4	39.1409	25.3144	0.016667
29	2-visit HPV	0.4	40.3017	25.3097	0.015884
30	2-visit HPV	0.4	39.7227	25.3043	0.017236
31	2-visit HPV	0.4	40.0648	25.3172	0.015432
32	2-visit HPV	0.4	41.4342	25.3078	0.018373
33	2-visit HPV	0.4	41.7066	25.2961	0.0208
34	2-visit HPV	0.4	40.7305	25.297	0.018965
35	2-visit HPV	0.4	39.645	25.3037	0.016587
36	2-visit HPV	0.4	40.0924	25.3124	0.016559
37	2-visit HPV	0.4	40.839	25.3009	0.017521
38	2-visit HPV	0.4	40.2806	25.2979	0.019676
39	2-visit HPV	0.4	39.3842	25.3009	0.016973
40	2-visit HPV	0.4	39.2	25.3149	0.015937
41	2-visit HPV	0.4	39.9133	25.3096	0.016566
42	2-visit HPV	0.4	41.1585	25.2965	0.018264
43	2-visit HPV	0.4	39.5117	25.3006	0.017496
44	2-visit HPV	0.4	40.1338	25.3036	0.019354
45	2-visit HPV	0.4	40.5284	25.3123	0.018128
46	2-visit HPV	0.4	40.3813	25.3134	0.01678
47	2-visit HPV	0.4	41.1642	25.3004	0.019848
48	2-visit HPV	0.4	41.5772	25.2962	0.019563
49	2-visit HPV	0.4	41.7255	25.3015	0.016631
50	2-visit HPV	0.4	39.5668	25.308	0.016751
1	1-visit HPV	0.5	39.0196	25.335	0.012807
2	1-visit HPV	0.5	38.3178	25.3356	0.013561
3	1-visit HPV	0.5	35.9083	25.3366	0.01191
4	1-visit HPV	0.5	38.2767	25.334	0.012611
5	1-visit HPV	0.5	38.6618	25.341	0.011672
6	1-visit HPV	0.5	36.7049	25.3326	0.013204
7	1-visit HPV	0.5	34.6583	25.3413	0.008786
8	1-visit HPV	0.5	38.7853	25.3404	0.011913
9	1-visit HPV	0.5	38.915	25.3291	0.012999
10	1-visit HPV	0.5	37.3162	25.3385	0.012012
11	1-visit HPV	0.5	37.5672	25.3331	0.011681
12	1-visit HPV	0.5	39.3784	25.3302	0.013941
13	1-visit HPV	0.5	39.5589	25.3364	0.011732
14	1-visit HPV	0.5	37.4887	25.3336	0.012831
15	1-visit HPV	0.5	38.3145	25.34	0.010779
16	1-visit HPV	0.5	35.5731	25.3415	0.009741
17	1-visit HPV	0.5	38.8451	25.3342	0.012564
18	1-visit HPV	0.5	36.7724	25.3343	0.012169
19	1-visit HPV	0.5	37.2412	25.342	0.011954
20	1-visit HPV	0.5	39.9103	25.3367	0.013697
21	1-visit HPV	0.5	38.5636	25.333	0.011999
22	1-visit HPV	0.5	35.257	25.3468	0.01006
23	1-visit HPV	0.5	38.3817	25.3377	0.01066
24	1-visit HPV	0.5	37.8995	25.3305	0.013059
25	1-visit HPV	0.5	38.6211	25.331	0.012258
26	1-visit HPV	0.5	39.362	25.3333	0.013096
27	1-visit HPV	0.5	38.3953	25.3339	0.012791
28	1-visit HPV	0.5	35.5883	25.3424	0.010858
29	1-visit HPV	0.5	37.3353	25.3403	0.009944
30	1-visit HPV	0.5	36.1773	25.3349	0.01138
31	1-visit HPV	0.5	37.262	25.3448	0.009685
32	1-visit HPV	0.5	38.9629	25.3372	0.012671
33	1-visit HPV	0.5	38.7028	25.3295	0.01456
34	1-visit HPV	0.5	37.2729	25.3298	0.012422
35	1-visit HPV	0.5	35.8304	25.3354	0.010535
36	1-visit HPV	0.5	36.9193	25.3423	0.010536
37	1-visit HPV	0.5	37.6734	25.3336	0.011191
38	1-visit HPV	0.5	36.5685	25.3304	0.013646
39	1-visit HPV	0.5	35.2134	25.335	0.010547
40	1-visit HPV	0.5	35.8336	25.3428	0.01042
41	1-visit HPV	0.5	36.6788	25.3387	0.010624
42	1-visit HPV	0.5	38.0361	25.3299	0.012004
43	1-visit HPV	0.5	35.6681	25.3321	0.01163
44	1-visit HPV	0.5	36.4633	25.3355	0.012806
45	1-visit HPV	0.5	37.75	25.3404	0.01225
46	1-visit HPV	0.5	37.5615	25.3418	0.011078
47	1-visit HPV	0.5	37.9722	25.3329	0.013434
48	1-visit HPV	0.5	38.6885	25.3289	0.013435
49	1-visit HPV	0.5	39.0939	25.3346	0.010245
50	1-visit HPV	0.5	36.0679	25.3375	0.01101
1	2-visit HPV	0.5	40.0812	25.2879	0.021753
2	2-visit HPV	0.5	39.5102	25.292	0.021977
3	2-visit HPV	0.5	38.1383	25.2934	0.020085
4	2-visit HPV	0.5	39.492	25.2901	0.020792
5	2-visit HPV	0.5	39.375	25.3011	0.020097
6	2-visit HPV	0.5	38.6864	25.2895	0.021283
7	2-visit HPV	0.5	37.1928	25.3002	0.016688
8	2-visit HPV	0.5	39.5213	25.2973	0.020003
9	2-visit HPV	0.5	40.4231	25.2781	0.022295
10	2-visit HPV	0.5	38.8602	25.295	0.02011
11	2-visit HPV	0.5	39.2772	25.2861	0.020155
12	2-visit HPV	0.5	40.1485	25.2858	0.02198
13	2-visit HPV	0.5	40.1488	25.2918	0.02026
14	2-visit HPV	0.5	39.4352	25.2854	0.022274
15	2-visit HPV	0.5	39.2784	25.2966	0.019206
16	2-visit HPV	0.5	37.7488	25.2987	0.017741
17	2-visit HPV	0.5	40.0763	25.2871	0.021966
18	2-visit HPV	0.5	38.6639	25.2895	0.020128
19	2-visit HPV	0.5	38.4784	25.3025	0.019573
20	2-visit HPV	0.5	40.1292	25.295	0.021677
21	2-visit HPV	0.5	39.4997	25.2906	0.019906
22	2-visit HPV	0.5	37.1949	25.3096	0.017803
23	2-visit HPV	0.5	39.3676	25.295	0.019168
24	2-visit HPV	0.5	39.4474	25.2849	0.021275
25	2-visit HPV	0.5	39.9041	25.2831	0.02085
26	2-visit HPV	0.5	39.9614	25.2906	0.021148
27	2-visit HPV	0.5	39.6999	25.2877	0.021224
28	2-visit HPV	0.5	37.7163	25.302	0.019006
29	2-visit HPV	0.5	38.7806	25.2955	0.018407
30	2-visit HPV	0.5	38.351	25.2906	0.019636
31	2-visit HPV	0.5	38.4729	25.3043	0.017844
32	2-visit HPV	0.5	39.7244	25.2943	0.020639
33	2-visit HPV	0.5	40.1732	25.2813	0.023298
34	2-visit HPV	0.5	39.3265	25.2824	0.021566
35	2-visit HPV	0.5	38.3088	25.2891	0.019052
36	2-visit HPV	0.5	38.5898	25.2987	0.019056
37	2-visit HPV	0.5	39.3825	25.2858	0.020141
38	2-visit HPV	0.5	38.9386	25.283	0.022073
39	2-visit HPV	0.5	38.1799	25.2855	0.019647
40	2-visit HPV	0.5	37.7571	25.3022	0.018248
41	2-visit HPV	0.5	38.4132	25.2966	0.018932
42	2-visit HPV	0.5	39.6328	25.2817	0.020667
43	2-visit HPV	0.5	38.1878	25.2865	0.019845
44	2-visit HPV	0.5	38.7711	25.2893	0.02198
45	2-visit HPV	0.5	38.8762	25.3	0.020399
46	2-visit HPV	0.5	38.7814	25.3007	0.019146
47	2-visit HPV	0.5	39.6628	25.2859	0.022377
48	2-visit HPV	0.5	40.0123	25.282	0.021988
49	2-visit HPV	0.5	40.1101	25.2864	0.019261
50	2-visit HPV	0.5	38.1521	25.2947	0.019117
1	1-visit HPV	0.6	38.9676	25.3331	0.012904
2	1-visit HPV	0.6	38.2679	25.334	0.013653
3	1-visit HPV	0.6	35.8689	25.3348	0.012003
4	1-visit HPV	0.6	38.2311	25.3322	0.012688
5	1-visit HPV	0.6	38.6013	25.3396	0.01175
6	1-visit HPV	0.6	36.657	25.3308	0.013273
7	1-visit HPV	0.6	34.6006	25.3396	0.008837
8	1-visit HPV	0.6	38.7315	25.3388	0.011978
9	1-visit HPV	0.6	38.8578	25.3271	0.013103
10	1-visit HPV	0.6	37.272	25.3368	0.012097
11	1-visit HPV	0.6	37.52	25.3311	0.011766
12	1-visit HPV	0.6	39.3294	25.3283	0.014027
13	1-visit HPV	0.6	39.4996	25.3348	0.011801
14	1-visit HPV	0.6	37.4329	25.3316	0.012919
15	1-visit HPV	0.6	38.2629	25.3383	0.010874
16	1-visit HPV	0.6	35.5331	25.3397	0.009837
17	1-visit HPV	0.6	38.7863	25.3324	0.012654
18	1-visit HPV	0.6	36.7323	25.3324	0.012274
19	1-visit HPV	0.6	37.1954	25.3406	0.012016
20	1-visit HPV	0.6	39.8716	25.3352	0.013791
21	1-visit HPV	0.6	38.5026	25.3313	0.012041
22	1-visit HPV	0.6	35.1974	25.3455	0.010128
23	1-visit HPV	0.6	38.3216	25.336	0.01071
24	1-visit HPV	0.6	37.8543	25.3285	0.013144
25	1-visit HPV	0.6	38.5678	25.329	0.012346
26	1-visit HPV	0.6	39.3134	25.3315	0.013164
27	1-visit HPV	0.6	38.3541	25.3319	0.012885
28	1-visit HPV	0.6	35.5367	25.3408	0.010931
29	1-visit HPV	0.6	37.2854	25.3386	0.010036
30	1-visit HPV	0.6	36.13	25.333	0.011455
31	1-visit HPV	0.6	37.2022	25.3433	0.009763
32	1-visit HPV	0.6	38.9186	25.3355	0.012761
33	1-visit HPV	0.6	38.6547	25.3276	0.014648
34	1-visit HPV	0.6	37.2229	25.328	0.012493
35	1-visit HPV	0.6	35.785	25.3333	0.010609
36	1-visit HPV	0.6	36.8562	25.3407	0.010607
37	1-visit HPV	0.6	37.6203	25.3317	0.011277
38	1-visit HPV	0.6	36.5347	25.3283	0.013752
39	1-visit HPV	0.6	35.1702	25.333	0.010655
40	1-visit HPV	0.6	35.7918	25.3412	0.010508
41	1-visit HPV	0.6	36.6285	25.337	0.010704
42	1-visit HPV	0.6	37.9801	25.3279	0.01207
43	1-visit HPV	0.6	35.6218	25.33	0.011713
44	1-visit HPV	0.6	36.4156	25.3338	0.012906
45	1-visit HPV	0.6	37.6907	25.339	0.012319
46	1-visit HPV	0.6	37.5024	25.3404	0.011142
47	1-visit HPV	0.6	37.9151	25.3311	0.013507
48	1-visit HPV	0.6	38.6497	25.3269	0.013523
49	1-visit HPV	0.6	39.0442	25.3327	0.010333
50	1-visit HPV	0.6	36.013	25.3358	0.011069
1	2-visit HPV	0.6	38.5519	25.272	0.024626
2	2-visit HPV	0.6	37.9846	25.2772	0.024675
3	2-visit HPV	0.6	36.8513	25.2786	0.022738
4	2-visit HPV	0.6	38.0116	25.2749	0.023542
5	2-visit HPV	0.6	37.7884	25.2868	0.023014
6	2-visit HPV	0.6	37.3387	25.2746	0.023906
7	2-visit HPV	0.6	35.9693	25.2854	0.019424
8	2-visit HPV	0.6	37.918	25.2825	0.022665
9	2-visit HPV	0.6	39.0304	25.2603	0.025441
10	2-visit HPV	0.6	37.4033	25.2799	0.022718
11	2-visit HPV	0.6	37.8844	25.2697	0.022901
12	2-visit HPV	0.6	38.5705	25.2709	0.024637
13	2-visit HPV	0.6	38.512	25.2765	0.023062
14	2-visit HPV	0.6	38.1314	25.2684	0.025389
15	2-visit HPV	0.6	37.7175	25.2816	0.021926
16	2-visit HPV	0.6	36.4316	25.2838	0.02037
17	2-visit HPV	0.6	38.6188	25.2707	0.025135
18	2-visit HPV	0.6	37.3002	25.2743	0.022765
19	2-visit HPV	0.6	36.9668	25.2894	0.02208
20	2-visit HPV	0.6	38.4189	25.2811	0.024266
21	2-visit HPV	0.6	37.9331	25.2763	0.022502
22	2-visit HPV	0.6	35.857	25.2962	0.020575
23	2-visit HPV	0.6	37.8499	25.28	0.022072
24	2-visit HPV	0.6	37.9895	25.2699	0.023844
25	2-visit HPV	0.6	38.4692	25.2665	0.023779
26	2-visit HPV	0.6	38.3178	25.2762	0.023715
27	2-visit HPV	0.6	38.2391	25.2717	0.023976
28	2-visit HPV	0.6	36.4155	25.2874	0.021739
29	2-visit HPV	0.6	37.353	25.2798	0.021231
30	2-visit HPV	0.6	37.0579	25.2752	0.022355
31	2-visit HPV	0.6	36.9626	25.2897	0.020628
32	2-visit HPV	0.6	38.1064	25.28	0.023288
33	2-visit HPV	0.6	38.7353	25.2651	0.026143
34	2-visit HPV	0.6	38.0323	25.2661	0.024584
35	2-visit HPV	0.6	37.0794	25.2729	0.021902
36	2-visit HPV	0.6	37.2215	25.2827	0.022014
37	2-visit HPV	0.6	38.0282	25.2692	0.023111
38	2-visit HPV	0.6	37.6697	25.2673	0.024757
39	2-visit HPV	0.6	37.0659	25.2684	0.022636
40	2-visit HPV	0.6	36.4077	25.2878	0.020899
41	2-visit HPV	0.6	37.0212	25.2819	0.021707
42	2-visit HPV	0.6	38.2039	25.2658	0.02339
43	2-visit HPV	0.6	36.9659	25.2711	0.022541
44	2-visit HPV	0.6	37.521	25.2732	0.024994
45	2-visit HPV	0.6	37.3478	25.286	0.023108
46	2-visit HPV	0.6	37.2681	25.2858	0.021818
47	2-visit HPV	0.6	38.275	25.2698	0.025311
48	2-visit HPV	0.6	38.5764	25.2662	0.024807
49	2-visit HPV	0.6	38.6063	25.2691	0.022254
50	2-visit HPV	0.6	36.836	25.2796	0.021848
1	1-visit HPV	0.7	38.9177	25.3313	0.012976
2	1-visit HPV	0.7	38.2143	25.3322	0.013712
3	1-visit HPV	0.7	35.8148	25.333	0.012041
4	1-visit HPV	0.7	38.1862	25.3304	0.012742
5	1-visit HPV	0.7	38.5308	25.3383	0.011778
6	1-visit HPV	0.7	36.6052	25.3289	0.013323
7	1-visit HPV	0.7	34.5496	25.338	0.008882
8	1-visit HPV	0.7	38.6841	25.337	0.012043
9	1-visit HPV	0.7	38.7965	25.325	0.013166
10	1-visit HPV	0.7	37.2269	25.335	0.012158
11	1-visit HPV	0.7	37.4738	25.3291	0.011837
12	1-visit HPV	0.7	39.2797	25.3264	0.014094
13	1-visit HPV	0.7	39.4537	25.3331	0.011873
14	1-visit HPV	0.7	37.3844	25.3299	0.013004
15	1-visit HPV	0.7	38.2188	25.3368	0.010945
16	1-visit HPV	0.7	35.4874	25.3381	0.009897
17	1-visit HPV	0.7	38.7248	25.3306	0.012726
18	1-visit HPV	0.7	36.6862	25.3306	0.012335
19	1-visit HPV	0.7	37.1552	25.3391	0.012067
20	1-visit HPV	0.7	39.8232	25.3336	0.013839
21	1-visit HPV	0.7	38.4406	25.3296	0.012075
22	1-visit HPV	0.7	35.1427	25.3443	0.010186
23	1-visit HPV	0.7	38.267	25.3343	0.010766
24	1-visit HPV	0.7	37.804	25.3264	0.013206
25	1-visit HPV	0.7	38.5169	25.3269	0.012414
26	1-visit HPV	0.7	39.2668	25.3297	0.013224
27	1-visit HPV	0.7	38.3144	25.3299	0.012964
28	1-visit HPV	0.7	35.4871	25.3393	0.010996
29	1-visit HPV	0.7	37.2419	25.3367	0.010124
30	1-visit HPV	0.7	36.082	25.3312	0.011507
31	1-visit HPV	0.7	37.1449	25.3417	0.009823
32	1-visit HPV	0.7	38.8644	25.3339	0.012804
33	1-visit HPV	0.7	38.612	25.3256	0.014722
34	1-visit HPV	0.7	37.1721	25.326	0.012547
35	1-visit HPV	0.7	35.7407	25.3314	0.010671
36	1-visit HPV	0.7	36.7933	25.339	0.01065
37	1-visit HPV	0.7	37.5684	25.3297	0.011339
38	1-visit HPV	0.7	36.4978	25.3263	0.013833
39	1-visit HPV	0.7	35.1227	25.331	0.010734
40	1-visit HPV	0.7	35.7434	25.3396	0.010564
41	1-visit HPV	0.7	36.5744	25.3353	0.010758
42	1-visit HPV	0.7	37.9288	25.3258	0.012137
43	1-visit HPV	0.7	35.5788	25.3281	0.011779
44	1-visit HPV	0.7	36.3633	25.332	0.012972
45	1-visit HPV	0.7	37.6339	25.3377	0.012367
46	1-visit HPV	0.7	37.4554	25.3388	0.011207
47	1-visit HPV	0.7	37.8694	25.3294	0.013581
48	1-visit HPV	0.7	38.6116	25.3249	0.013592
49	1-visit HPV	0.7	38.9868	25.3306	0.010392
50	1-visit HPV	0.7	35.959	25.3342	0.01112
1	2-visit HPV	0.7	37.1366	25.2549	0.02783
2	2-visit HPV	0.7	36.5802	25.2614	0.02772
3	2-visit HPV	0.7	35.6487	25.2629	0.025663
4	2-visit HPV	0.7	36.5795	25.2591	0.026452
5	2-visit HPV	0.7	36.2958	25.272	0.026291
6	2-visit HPV	0.7	36.0454	25.2593	0.026694
7	2-visit HPV	0.7	34.8379	25.2696	0.022489
8	2-visit HPV	0.7	36.4235	25.2666	0.025661
9	2-visit HPV	0.7	37.7624	25.2417	0.028982
10	2-visit HPV	0.7	36.0851	25.2638	0.025753
11	2-visit HPV	0.7	36.6177	25.2526	0.026051
12	2-visit HPV	0.7	37.0491	25.2555	0.02749
13	2-visit HPV	0.7	37.0043	25.26	0.026256
14	2-visit HPV	0.7	36.95	25.2508	0.028883
15	2-visit HPV	0.7	36.2602	25.2659	0.024974
16	2-visit HPV	0.7	35.1988	25.2682	0.023274
17	2-visit HPV	0.7	37.282	25.2532	0.028712
18	2-visit HPV	0.7	36.0218	25.2585	0.025667
19	2-visit HPV	0.7	35.5353	25.2752	0.024886
20	2-visit HPV	0.7	36.7903	25.2664	0.027123
21	2-visit HPV	0.7	36.4263	25.2614	0.025304
22	2-visit HPV	0.7	34.6253	25.2819	0.02367
23	2-visit HPV	0.7	36.4082	25.2641	0.02529
24	2-visit HPV	0.7	36.5935	25.2542	0.026575
25	2-visit HPV	0.7	37.1125	25.2492	0.026928
26	2-visit HPV	0.7	36.7548	25.2614	0.026543
27	2-visit HPV	0.7	36.8504	25.2546	0.026958
28	2-visit HPV	0.7	35.2015	25.2722	0.024782
29	2-visit HPV	0.7	36.0533	25.2633	0.024496
30	2-visit HPV	0.7	35.8591	25.2593	0.025359
31	2-visit HPV	0.7	35.5839	25.2739	0.023867
32	2-visit HPV	0.7	36.5722	25.2648	0.026194
33	2-visit HPV	0.7	37.3924	25.2478	0.029257
34	2-visit HPV	0.7	36.8172	25.2491	0.027815
35	2-visit HPV	0.7	35.9542	25.2556	0.025094
36	2-visit HPV	0.7	35.9657	25.2656	0.025374
37	2-visit HPV	0.7	36.7657	25.2517	0.026396
38	2-visit HPV	0.7	36.5098	25.2506	0.027775
39	2-visit HPV	0.7	36.0802	25.2501	0.026043
40	2-visit HPV	0.7	35.1284	25.2731	0.023803
41	2-visit HPV	0.7	35.7289	25.2664	0.024799
42	2-visit HPV	0.7	36.8708	25.249	0.026404
43	2-visit HPV	0.7	35.829	25.255	0.025523
44	2-visit HPV	0.7	36.381	25.2561	0.028393
45	2-visit HPV	0.7	35.9261	25.2712	0.02614
46	2-visit HPV	0.7	35.8762	25.2702	0.024892
47	2-visit HPV	0.7	36.9797	25.2531	0.028521
48	2-visit HPV	0.7	37.1699	25.2493	0.027748
49	2-visit HPV	0.7	37.2162	25.251	0.025653
50	2-visit HPV	0.7	35.606	25.2641	0.024864
